# Supplementary material for: No effect of low-level chronic neonicotinoid exposure on bumblebee learning and fecundity
Source: PeerJ. 2016 Mar 22;4:e1808. doi: 10.7717/peerj.1808 (PMC4806594; doi:10.7717/peerj.1808)
Supplement: Supplemental Information 1 [file peerj-04-1808-s001.zip]

Archive with 6 entries (6 files):
- Data_All_Survival.csv
- Microcol_Data_Fecundity.csv
- Microcol_Data_SugarCollection.csv
- PER_Data_FinalAcquisition_NoCS_Mem.csv
- PER_Data_LearningPerformance.csv
- Piiroinenetal_ReadMe.txt
