# Supplementary material for: No effect of low-level chronic neonicotinoid exposure on bumblebee learning and fecundity
Source: PeerJ. 2016 Mar 22;4:e1808. doi: 10.7717/peerj.1808 (PMC4806594; doi:10.7717/peerj.1808)
Supplement: Supplemental Information 1 [file peerj-04-1808-s001.zip › Data_All_Survival.csv]

Nest	Microcol	Ind	Pesticide	Parasite	PER_no_yes	Survival
1	1	1	Control	Control	No	Alive
1	1	2	Control	Control	No	Alive
1	1	3	Control	Control	No	Alive
1	1	4	Control	Control	No	Alive
1	1	5	Control	Control	No	Alive
1	1	6	Control	Control	Yes	Alive
1	1	7	Control	Control	Yes	Alive
1	1	8	Control	Control	Yes	Alive
2	2	11	Control	Control	No	Alive
2	2	12	Control	Control	No	Alive
2	2	13	Control	Control	No	Alive
2	2	14	Control	Control	No	Alive
2	2	15	Control	Control	No	Alive
2	2	9	Control	Control	Yes	Dead
2	2	10	Control	Control	Yes	Dead
2	2	16	Control	Control	Yes	Alive
3	3	18	Control	Control	No	Alive
3	3	19	Control	Control	No	Alive
3	3	20	Control	Control	No	Alive
3	3	21	Control	Control	No	Alive
3	3	22	Control	Control	No	Alive
3	3	17	Control	Control	Yes	Dead
3	3	23	Control	Control	Yes	Alive
3	3	24	Control	Control	Yes	Alive
4	4	26	Control	Control	No	Alive
4	4	27	Control	Control	No	Alive
4	4	28	Control	Control	No	Alive
4	4	29	Control	Control	No	Alive
4	4	30	Control	Control	No	Alive
4	4	25	Control	Control	Yes	Dead
4	4	31	Control	Control	Yes	Alive
4	4	32	Control	Control	Yes	Alive
5	5	34	Control	Control	No	Alive
5	5	35	Control	Control	No	Alive
5	5	36	Control	Control	No	Alive
5	5	37	Control	Control	No	Alive
5	5	38	Control	Control	No	Alive
5	5	33	Control	Control	Yes	Dead
5	5	39	Control	Control	Yes	Alive
5	5	40	Control	Control	Yes	Alive
6	6	44	Control	Control	No	Dead
6	6	45	Control	Control	No	Dead
6	6	46	Control	Control	No	Dead
6	6	47	Control	Control	No	Dead
6	6	48	Control	Control	No	Dead
6	6	41	Control	Control	Yes	Dead
6	6	42	Control	Control	Yes	Dead
6	6	43	Control	Control	Yes	Dead
7	7	51	Control	Control	No	Dead
7	7	52	Control	Control	No	Alive
7	7	53	Control	Control	No	Alive
7	7	54	Control	Control	No	Alive
7	7	55	Control	Control	No	Alive
7	7	49	Control	Control	Yes	Dead
7	7	50	Control	Control	Yes	Dead
7	7	56	Control	Control	Yes	Alive
8	8	58	Control	Control	No	Alive
8	8	59	Control	Control	No	Alive
8	8	60	Control	Control	No	Alive
8	8	61	Control	Control	No	Alive
8	8	62	Control	Control	No	Alive
8	8	57	Control	Control	Yes	Dead
8	8	63	Control	Control	Yes	Alive
8	8	64	Control	Control	Yes	Alive
9	9	66	Control	Control	No	Dead
9	9	68	Control	Control	No	Alive
9	9	69	Control	Control	No	Alive
9	9	70	Control	Control	No	Alive
9	9	71	Control	Control	No	Alive
9	9	65	Control	Control	Yes	Dead
9	9	67	Control	Control	Yes	Dead
9	9	72	Control	Control	Yes	Alive
11	10	74	Control	Control	No	Alive
11	10	75	Control	Control	No	Alive
11	10	76	Control	Control	No	Alive
11	10	77	Control	Control	No	Alive
11	10	78	Control	Control	No	Alive
11	10	73	Control	Control	Yes	Dead
11	10	79	Control	Control	Yes	Alive
11	10	80	Control	Control	Yes	Alive
12	11	82	Control	Control	No	Alive
12	11	83	Control	Control	No	Alive
12	11	84	Control	Control	No	Alive
12	11	85	Control	Control	No	Alive
12	11	86	Control	Control	No	Alive
12	11	81	Control	Control	Yes	Dead
12	11	87	Control	Control	Yes	Alive
12	11	88	Control	Control	Yes	Alive
13	12	90	Control	Control	No	Alive
13	12	91	Control	Control	No	Alive
13	12	92	Control	Control	No	Alive
13	12	93	Control	Control	No	Alive
13	12	94	Control	Control	No	Alive
13	12	89	Control	Control	Yes	Dead
13	12	95	Control	Control	Yes	Alive
13	12	96	Control	Control	Yes	Alive
14	13	97	Control	Control	No	Dead
14	13	98	Control	Control	No	Dead
14	13	99	Control	Control	No	Dead
14	13	102	Control	Control	No	Alive
14	13	103	Control	Control	No	Alive
14	13	100	Control	Control	Yes	Dead
14	13	101	Control	Control	Yes	Dead
14	13	104	Control	Control	Yes	Alive
15	14	106	Control	Control	No	Alive
15	14	107	Control	Control	No	Alive
15	14	108	Control	Control	No	Alive
15	14	109	Control	Control	No	Alive
15	14	110	Control	Control	No	Alive
15	14	105	Control	Control	Yes	Dead
15	14	111	Control	Control	Yes	Alive
15	14	112	Control	Control	Yes	Alive
16	15	116	Control	Control	No	Alive
16	15	117	Control	Control	No	Alive
16	15	118	Control	Control	No	Alive
16	15	119	Control	Control	No	Alive
16	15	120	Control	Control	No	Alive
16	15	113	Control	Control	Yes	Dead
16	15	114	Control	Control	Yes	Dead
16	15	115	Control	Control	Yes	Dead
1	16	123	Pesticide	Control	No	Alive
1	16	124	Pesticide	Control	No	Alive
1	16	125	Pesticide	Control	No	Alive
1	16	126	Pesticide	Control	No	Alive
1	16	127	Pesticide	Control	No	Alive
1	16	121	Pesticide	Control	Yes	Dead
1	16	122	Pesticide	Control	Yes	Dead
1	16	128	Pesticide	Control	Yes	Alive
2	17	130	Pesticide	Control	No	Dead
2	17	132	Pesticide	Control	No	Alive
2	17	133	Pesticide	Control	No	Alive
2	17	134	Pesticide	Control	No	Alive
2	17	135	Pesticide	Control	No	Alive
2	17	129	Pesticide	Control	Yes	Dead
2	17	131	Pesticide	Control	Yes	Dead
2	17	136	Pesticide	Control	Yes	Alive
3	18	137	Pesticide	Control	No	Dead
3	18	138	Pesticide	Control	No	Dead
3	18	140	Pesticide	Control	No	Alive
3	18	141	Pesticide	Control	No	Alive
3	18	142	Pesticide	Control	No	Alive
3	18	139	Pesticide	Control	Yes	Dead
3	18	143	Pesticide	Control	Yes	Alive
3	18	144	Pesticide	Control	Yes	Alive
4	19	148	Pesticide	Control	No	Alive
4	19	149	Pesticide	Control	No	Alive
4	19	150	Pesticide	Control	No	Alive
4	19	151	Pesticide	Control	No	Alive
4	19	152	Pesticide	Control	No	Alive
4	19	145	Pesticide	Control	Yes	Dead
4	19	146	Pesticide	Control	Yes	Dead
4	19	147	Pesticide	Control	Yes	Dead
5	20	155	Pesticide	Control	No	Alive
5	20	156	Pesticide	Control	No	Alive
5	20	157	Pesticide	Control	No	Alive
5	20	158	Pesticide	Control	No	Alive
5	20	159	Pesticide	Control	No	Alive
5	20	153	Pesticide	Control	Yes	Dead
5	20	154	Pesticide	Control	Yes	Dead
5	20	160	Pesticide	Control	Yes	Alive
6	21	164	Pesticide	Control	No	Alive
6	21	165	Pesticide	Control	No	Alive
6	21	166	Pesticide	Control	No	Alive
6	21	167	Pesticide	Control	No	Alive
6	21	168	Pesticide	Control	No	Alive
6	21	161	Pesticide	Control	Yes	Dead
6	21	162	Pesticide	Control	Yes	Dead
6	21	163	Pesticide	Control	Yes	Dead
7	22	172	Pesticide	Control	No	Alive
7	22	173	Pesticide	Control	No	Alive
7	22	174	Pesticide	Control	No	Alive
7	22	175	Pesticide	Control	No	Alive
7	22	176	Pesticide	Control	No	Alive
7	22	169	Pesticide	Control	Yes	Dead
7	22	170	Pesticide	Control	Yes	Dead
7	22	171	Pesticide	Control	Yes	Dead
8	23	179	Pesticide	Control	No	Dead
8	23	180	Pesticide	Control	No	Alive
8	23	181	Pesticide	Control	No	Alive
8	23	182	Pesticide	Control	No	Alive
8	23	183	Pesticide	Control	No	Alive
8	23	177	Pesticide	Control	Yes	Dead
8	23	178	Pesticide	Control	Yes	Dead
8	23	184	Pesticide	Control	Yes	Alive
9	24	188	Pesticide	Control	No	Alive
9	24	189	Pesticide	Control	No	Alive
9	24	190	Pesticide	Control	No	Alive
9	24	191	Pesticide	Control	No	Alive
9	24	192	Pesticide	Control	No	Alive
9	24	185	Pesticide	Control	Yes	Dead
9	24	186	Pesticide	Control	Yes	Dead
9	24	187	Pesticide	Control	Yes	Dead
11	25	194	Pesticide	Control	No	Alive
11	25	195	Pesticide	Control	No	Alive
11	25	196	Pesticide	Control	No	Alive
11	25	197	Pesticide	Control	No	Alive
11	25	198	Pesticide	Control	No	Alive
11	25	193	Pesticide	Control	Yes	Dead
11	25	199	Pesticide	Control	Yes	Alive
11	25	200	Pesticide	Control	Yes	Alive
12	26	203	Pesticide	Control	No	Dead
12	26	205	Pesticide	Control	No	Dead
12	26	206	Pesticide	Control	No	Dead
12	26	207	Pesticide	Control	No	Alive
12	26	208	Pesticide	Control	No	Alive
12	26	201	Pesticide	Control	Yes	Dead
12	26	202	Pesticide	Control	Yes	Dead
12	26	204	Pesticide	Control	Yes	Dead
13	27	210	Pesticide	Control	No	Dead
13	27	211	Pesticide	Control	No	Alive
13	27	212	Pesticide	Control	No	Alive
13	27	213	Pesticide	Control	No	Alive
13	27	214	Pesticide	Control	No	Alive
13	27	209	Pesticide	Control	Yes	Dead
13	27	215	Pesticide	Control	Yes	Alive
13	27	216	Pesticide	Control	Yes	Alive
14	28	220	Pesticide	Control	No	Alive
14	28	221	Pesticide	Control	No	Alive
14	28	222	Pesticide	Control	No	Alive
14	28	223	Pesticide	Control	No	Alive
14	28	224	Pesticide	Control	No	Alive
14	28	217	Pesticide	Control	Yes	Dead
14	28	218	Pesticide	Control	Yes	Dead
14	28	219	Pesticide	Control	Yes	Dead
15	29	227	Pesticide	Control	No	Alive
15	29	228	Pesticide	Control	No	Alive
15	29	229	Pesticide	Control	No	Alive
15	29	230	Pesticide	Control	No	Alive
15	29	231	Pesticide	Control	No	Alive
15	29	225	Pesticide	Control	Yes	Dead
15	29	226	Pesticide	Control	Yes	Dead
15	29	232	Pesticide	Control	Yes	Alive
16	30	234	Pesticide	Control	No	Dead
16	30	236	Pesticide	Control	No	Alive
16	30	237	Pesticide	Control	No	Alive
16	30	238	Pesticide	Control	No	Alive
16	30	239	Pesticide	Control	No	Alive
16	30	233	Pesticide	Control	Yes	Dead
16	30	235	Pesticide	Control	Yes	Dead
16	30	240	Pesticide	Control	Yes	Alive
1	31	242	Control	Parasite	No	Alive
1	31	243	Control	Parasite	No	Alive
1	31	244	Control	Parasite	No	Alive
1	31	245	Control	Parasite	No	Alive
1	31	246	Control	Parasite	No	Alive
1	31	241	Control	Parasite	Yes	Dead
1	31	247	Control	Parasite	Yes	Alive
1	31	248	Control	Parasite	Yes	Alive
2	32	250	Control	Parasite	No	Dead
2	32	251	Control	Parasite	No	Dead
2	32	253	Control	Parasite	No	Alive
2	32	254	Control	Parasite	No	Alive
2	32	255	Control	Parasite	No	Alive
2	32	249	Control	Parasite	Yes	Dead
2	32	252	Control	Parasite	Yes	Dead
2	32	256	Control	Parasite	Yes	Alive
3	33	260	Control	Parasite	No	Dead
3	33	261	Control	Parasite	No	Dead
3	33	262	Control	Parasite	No	Dead
3	33	263	Control	Parasite	No	Dead
3	33	264	Control	Parasite	No	Dead
3	33	257	Control	Parasite	Yes	Dead
3	33	258	Control	Parasite	Yes	Dead
3	33	259	Control	Parasite	Yes	Dead
4	34	267	Control	Parasite	No	Alive
4	34	268	Control	Parasite	No	Alive
4	34	269	Control	Parasite	No	Alive
4	34	270	Control	Parasite	No	Alive
4	34	271	Control	Parasite	No	Alive
4	34	265	Control	Parasite	Yes	Dead
4	34	266	Control	Parasite	Yes	Dead
4	34	272	Control	Parasite	Yes	Alive
5	35	275	Control	Parasite	No	Dead
5	35	277	Control	Parasite	No	Dead
5	35	278	Control	Parasite	No	Alive
5	35	279	Control	Parasite	No	Alive
5	35	280	Control	Parasite	No	Alive
5	35	273	Control	Parasite	Yes	Dead
5	35	274	Control	Parasite	Yes	Dead
5	35	276	Control	Parasite	Yes	Dead
6	36	283	Control	Parasite	No	Dead
6	36	284	Control	Parasite	No	Alive
6	36	285	Control	Parasite	No	Alive
6	36	286	Control	Parasite	No	Alive
6	36	287	Control	Parasite	No	Alive
6	36	281	Control	Parasite	Yes	Dead
6	36	282	Control	Parasite	Yes	Dead
6	36	288	Control	Parasite	Yes	Alive
7	37	290	Control	Parasite	No	Alive
7	37	291	Control	Parasite	No	Alive
7	37	292	Control	Parasite	No	Alive
7	37	293	Control	Parasite	No	Alive
7	37	294	Control	Parasite	No	Alive
7	37	289	Control	Parasite	Yes	Dead
7	37	295	Control	Parasite	Yes	Alive
7	37	296	Control	Parasite	Yes	Alive
8	38	298	Control	Parasite	No	Dead
8	38	299	Control	Parasite	No	Alive
8	38	300	Control	Parasite	No	Alive
8	38	301	Control	Parasite	No	Alive
8	38	302	Control	Parasite	No	Alive
8	38	297	Control	Parasite	Yes	Dead
8	38	303	Control	Parasite	Yes	Alive
8	38	304	Control	Parasite	Yes	Alive
9	39	305	Control	Parasite	No	Dead
9	39	307	Control	Parasite	No	Dead
9	39	309	Control	Parasite	No	Alive
9	39	310	Control	Parasite	No	Alive
9	39	311	Control	Parasite	No	Alive
9	39	306	Control	Parasite	Yes	Dead
9	39	308	Control	Parasite	Yes	Dead
9	39	312	Control	Parasite	Yes	Alive
11	40	315	Control	Parasite	No	Alive
11	40	316	Control	Parasite	No	Alive
11	40	317	Control	Parasite	No	Alive
11	40	318	Control	Parasite	No	Alive
11	40	319	Control	Parasite	No	Alive
11	40	313	Control	Parasite	Yes	Dead
11	40	314	Control	Parasite	Yes	Dead
11	40	320	Control	Parasite	Yes	Alive
12	41	323	Control	Parasite	No	Alive
12	41	324	Control	Parasite	No	Alive
12	41	325	Control	Parasite	No	Alive
12	41	326	Control	Parasite	No	Alive
12	41	327	Control	Parasite	No	Alive
12	41	321	Control	Parasite	Yes	Dead
12	41	322	Control	Parasite	Yes	Dead
12	41	328	Control	Parasite	Yes	Alive
13	42	329	Control	Parasite	No	Alive
13	42	330	Control	Parasite	No	Alive
13	42	331	Control	Parasite	No	Alive
13	42	332	Control	Parasite	No	Alive
13	42	333	Control	Parasite	No	Alive
13	42	334	Control	Parasite	Yes	Alive
13	42	335	Control	Parasite	Yes	Alive
13	42	336	Control	Parasite	Yes	Alive
14	43	340	Control	Parasite	No	Dead
14	43	341	Control	Parasite	No	Alive
14	43	342	Control	Parasite	No	Alive
14	43	343	Control	Parasite	No	Alive
14	43	344	Control	Parasite	No	Alive
14	43	337	Control	Parasite	Yes	Dead
14	43	338	Control	Parasite	Yes	Dead
14	43	339	Control	Parasite	Yes	Dead
15	44	347	Control	Parasite	No	Alive
15	44	348	Control	Parasite	No	Alive
15	44	349	Control	Parasite	No	Alive
15	44	350	Control	Parasite	No	Alive
15	44	351	Control	Parasite	No	Alive
15	44	345	Control	Parasite	Yes	Dead
15	44	346	Control	Parasite	Yes	Dead
15	44	352	Control	Parasite	Yes	Alive
16	45	355	Control	Parasite	No	Dead
16	45	356	Control	Parasite	No	Dead
16	45	357	Control	Parasite	No	Alive
16	45	358	Control	Parasite	No	Alive
16	45	359	Control	Parasite	No	Alive
16	45	353	Control	Parasite	Yes	Dead
16	45	354	Control	Parasite	Yes	Dead
16	45	360	Control	Parasite	Yes	Alive
1	46	363	Pesticide	Parasite	No	Dead
1	46	365	Pesticide	Parasite	No	Alive
1	46	366	Pesticide	Parasite	No	Alive
1	46	367	Pesticide	Parasite	No	Alive
1	46	368	Pesticide	Parasite	No	Alive
1	46	361	Pesticide	Parasite	Yes	Dead
1	46	362	Pesticide	Parasite	Yes	Dead
1	46	364	Pesticide	Parasite	Yes	Dead
2	47	370	Pesticide	Parasite	No	Alive
2	47	371	Pesticide	Parasite	No	Alive
2	47	372	Pesticide	Parasite	No	Alive
2	47	373	Pesticide	Parasite	No	Alive
2	47	374	Pesticide	Parasite	No	Alive
2	47	369	Pesticide	Parasite	Yes	Dead
2	47	375	Pesticide	Parasite	Yes	Alive
2	47	376	Pesticide	Parasite	Yes	Alive
3	48	380	Pesticide	Parasite	No	Alive
3	48	381	Pesticide	Parasite	No	Alive
3	48	382	Pesticide	Parasite	No	Alive
3	48	383	Pesticide	Parasite	No	Alive
3	48	384	Pesticide	Parasite	No	Alive
3	48	377	Pesticide	Parasite	Yes	Dead
3	48	378	Pesticide	Parasite	Yes	Dead
3	48	379	Pesticide	Parasite	Yes	Dead
4	49	388	Pesticide	Parasite	No	Alive
4	49	389	Pesticide	Parasite	No	Alive
4	49	390	Pesticide	Parasite	No	Alive
4	49	391	Pesticide	Parasite	No	Alive
4	49	392	Pesticide	Parasite	No	Alive
4	49	385	Pesticide	Parasite	Yes	Dead
4	49	386	Pesticide	Parasite	Yes	Dead
4	49	387	Pesticide	Parasite	Yes	Dead
5	50	394	Pesticide	Parasite	No	Alive
5	50	395	Pesticide	Parasite	No	Alive
5	50	396	Pesticide	Parasite	No	Alive
5	50	397	Pesticide	Parasite	No	Alive
5	50	398	Pesticide	Parasite	No	Alive
5	50	393	Pesticide	Parasite	Yes	Dead
5	50	399	Pesticide	Parasite	Yes	Alive
5	50	400	Pesticide	Parasite	Yes	Alive
6	51	402	Pesticide	Parasite	No	Dead
6	51	403	Pesticide	Parasite	No	Alive
6	51	404	Pesticide	Parasite	No	Alive
6	51	405	Pesticide	Parasite	No	Alive
6	51	406	Pesticide	Parasite	No	Alive
6	51	401	Pesticide	Parasite	Yes	Dead
6	51	407	Pesticide	Parasite	Yes	Alive
6	51	408	Pesticide	Parasite	Yes	Alive
7	52	411	Pesticide	Parasite	No	Alive
7	52	412	Pesticide	Parasite	No	Alive
7	52	413	Pesticide	Parasite	No	Alive
7	52	414	Pesticide	Parasite	No	Alive
7	52	415	Pesticide	Parasite	No	Alive
7	52	409	Pesticide	Parasite	Yes	Dead
7	52	410	Pesticide	Parasite	Yes	Dead
7	52	416	Pesticide	Parasite	Yes	Alive
8	53	419	Pesticide	Parasite	No	Alive
8	53	420	Pesticide	Parasite	No	Alive
8	53	421	Pesticide	Parasite	No	Alive
8	53	422	Pesticide	Parasite	No	Alive
8	53	423	Pesticide	Parasite	No	Alive
8	53	417	Pesticide	Parasite	Yes	Dead
8	53	418	Pesticide	Parasite	Yes	Dead
8	53	424	Pesticide	Parasite	Yes	Alive
9	54	427	Pesticide	Parasite	No	Alive
9	54	428	Pesticide	Parasite	No	Alive
9	54	429	Pesticide	Parasite	No	Alive
9	54	430	Pesticide	Parasite	No	Alive
9	54	431	Pesticide	Parasite	No	Alive
9	54	425	Pesticide	Parasite	Yes	Dead
9	54	426	Pesticide	Parasite	Yes	Dead
9	54	432	Pesticide	Parasite	Yes	Alive
11	55	435	Pesticide	Parasite	No	Dead
11	55	436	Pesticide	Parasite	No	Dead
11	55	437	Pesticide	Parasite	No	Alive
11	55	438	Pesticide	Parasite	No	Alive
11	55	439	Pesticide	Parasite	No	Alive
11	55	433	Pesticide	Parasite	Yes	Dead
11	55	434	Pesticide	Parasite	Yes	Dead
11	55	440	Pesticide	Parasite	Yes	Alive
12	56	444	Pesticide	Parasite	No	Alive
12	56	445	Pesticide	Parasite	No	Alive
12	56	446	Pesticide	Parasite	No	Alive
12	56	447	Pesticide	Parasite	No	Alive
12	56	448	Pesticide	Parasite	No	Alive
12	56	441	Pesticide	Parasite	Yes	Dead
12	56	442	Pesticide	Parasite	Yes	Dead
12	56	443	Pesticide	Parasite	Yes	Dead
13	57	450	Pesticide	Parasite	No	Alive
13	57	451	Pesticide	Parasite	No	Alive
13	57	452	Pesticide	Parasite	No	Alive
13	57	453	Pesticide	Parasite	No	Alive
13	57	454	Pesticide	Parasite	No	Alive
13	57	449	Pesticide	Parasite	Yes	Dead
13	57	455	Pesticide	Parasite	Yes	Alive
13	57	456	Pesticide	Parasite	Yes	Alive
14	58	460	Pesticide	Parasite	No	Alive
14	58	461	Pesticide	Parasite	No	Alive
14	58	462	Pesticide	Parasite	No	Alive
14	58	463	Pesticide	Parasite	No	Alive
14	58	464	Pesticide	Parasite	No	Alive
14	58	457	Pesticide	Parasite	Yes	Dead
14	58	458	Pesticide	Parasite	Yes	Dead
14	58	459	Pesticide	Parasite	Yes	Dead
15	59	467	Pesticide	Parasite	No	Alive
15	59	468	Pesticide	Parasite	No	Alive
15	59	469	Pesticide	Parasite	No	Alive
15	59	470	Pesticide	Parasite	No	Alive
15	59	471	Pesticide	Parasite	No	Alive
15	59	465	Pesticide	Parasite	Yes	Dead
15	59	466	Pesticide	Parasite	Yes	Dead
15	59	472	Pesticide	Parasite	Yes	Alive
16	60	474	Pesticide	Parasite	No	Alive
16	60	475	Pesticide	Parasite	No	Alive
16	60	476	Pesticide	Parasite	No	Alive
16	60	477	Pesticide	Parasite	No	Alive
16	60	478	Pesticide	Parasite	No	Alive
16	60	473	Pesticide	Parasite	Yes	Dead
16	60	479	Pesticide	Parasite	Yes	Alive
16	60	480	Pesticide	Parasite	Yes	Alive
