# Supplementary material for: No effect of low-level chronic neonicotinoid exposure on bumblebee learning and fecundity
Source: PeerJ. 2016 Mar 22;4:e1808. doi: 10.7717/peerj.1808 (PMC4806594; doi:10.7717/peerj.1808)
Supplement: Supplemental Information 1 [file peerj-04-1808-s001.zip › Microcol_Data_Fecundity.csv]

Nest	Microcol	Pesticide	Parasite	Eggs	Larvae	Pupae	Total_Males	Total_fecundity
1	1	Control	Control	14	54	14	13	95
2	2	Control	Control	73	71	12	4	160
3	3	Control	Control	2	16	24	16	58
4	4	Control	Control	6	111	21	27	165
5	5	Control	Control	64	80	8	26	178
6	6	Control	Control	0	0	10	0	10
7	7	Control	Control	0	60	6	18	84
8	8	Control	Control	3	52	9	18	82
9	9	Control	Control	0	48	10	21	79
11	10	Control	Control	16	53	16	19	104
12	11	Control	Control	11	13	11	5	40
13	12	Control	Control	30	110	11	16	167
14	13	Control	Control	0	39	6	9	54
15	14	Control	Control	53	56	16	19	144
16	15	Control	Control	3	36	22	8	69
1	16	Pesticide	Control	14	54	18	7	93
2	17	Pesticide	Control	69	116	15	12	212
3	18	Pesticide	Control	6	93	4	21	124
4	19	Pesticide	Control	13	69	16	6	104
5	20	Pesticide	Control	37	146	14	13	210
6	21	Pesticide	Control	25	73	13	14	125
7	22	Pesticide	Control	23	72	4	11	110
8	23	Pesticide	Control	9	36	4	16	65
9	24	Pesticide	Control	0	45	7	21	73
11	25	Pesticide	Control	8	58	23	16	105
12	26	Pesticide	Control	0	6	13	8	27
13	27	Pesticide	Control	8	16	11	9	44
14	28	Pesticide	Control	26	36	7	20	89
15	29	Pesticide	Control	104	71	15	19	209
16	30	Pesticide	Control	5	53	16	11	85
1	31	Control	Parasite	37	34	12	13	96
2	32	Control	Parasite	41	61	8	7	117
3	33	Control	Parasite	6	11	19	10	46
4	34	Control	Parasite	0	5	19	19	43
5	35	Control	Parasite	46	83	18	28	175
6	36	Control	Parasite	4	9	12	5	30
7	37	Control	Parasite	12	31	12	15	70
8	38	Control	Parasite	35	45	5	18	103
9	39	Control	Parasite	0	35	7	16	58
11	40	Control	Parasite	7	48	20	18	93
12	41	Control	Parasite	0	39	17	6	62
13	42	Control	Parasite	40	95	12	18	165
14	43	Control	Parasite	26	34	6	14	80
15	44	Control	Parasite	25	60	15	15	115
16	45	Control	Parasite	10	48	8	17	83
1	46	Pesticide	Parasite	35	53	8	8	104
2	47	Pesticide	Parasite	10	77	8	15	110
3	48	Pesticide	Parasite	5	1	18	11	35
4	49	Pesticide	Parasite	39	124	18	13	194
5	50	Pesticide	Parasite	39	108	17	24	188
6	51	Pesticide	Parasite	15	10	20	7	52
7	52	Pesticide	Parasite	7	35	6	12	60
8	53	Pesticide	Parasite	23	34	9	24	90
9	54	Pesticide	Parasite	31	13	6	18	68
11	55	Pesticide	Parasite	0	15	14	27	56
12	56	Pesticide	Parasite	7	51	8	11	77
13	57	Pesticide	Parasite	51	85	16	10	162
14	58	Pesticide	Parasite	36	45	8	21	110
15	59	Pesticide	Parasite	46	44	12	10	112
16	60	Pesticide	Parasite	33	38	24	9	104
