# Supplementary material for: No effect of low-level chronic neonicotinoid exposure on bumblebee learning and fecundity
Source: PeerJ. 2016 Mar 22;4:e1808. doi: 10.7717/peerj.1808 (PMC4806594; doi:10.7717/peerj.1808)
Supplement: Supplemental Information 1 [file peerj-04-1808-s001.zip › Microcol_Data_SugarCollection.csv]

Nest	Microcol	Pesticide	Parasite	Day	Sucr_collected_g	Sucr_collected_perday_worker	No_Alive_workers	filter_$
1	1	Control	Control	6	13.406	.56	8	Selected
1	1	Control	Control	9	13.938	.58	8	Selected
1	1	Control	Control	12	24.879	1.036625	8	Selected
1	1	Control	Control	15	14.52	.606666667	8	Selected
1	1	Control	Control	18	15.481	.646666667	8	Selected
1	1	Control	Control	21	16.924	.706666667	8	Selected
1	1	Control	Control	24	15.841	.66	8	Selected
1	1	Control	Control	27	17.218	.716666667	8	Not Selected
1	1	Control	Control	30	15.349	.64	8	Not Selected
1	1	Control	Control	33	17.969	.75	8	Not Selected
2	2	Control	Control	6	11.632	.483333333	8	Selected
2	2	Control	Control	9	13.733	.573333333	8	Selected
2	2	Control	Control	12	13.079	.623333333	7	Selected
2	2	Control	Control	15	12.35	.586666667	7	Selected
2	2	Control	Control	18	12.498	.693333333	6	Selected
2	2	Control	Control	21	12.874	.716666667	6	Selected
2	2	Control	Control	24	11.445	.636666667	6	Selected
2	2	Control	Control	27	12.131	.673333333	6	Not Selected
2	2	Control	Control	30	11.569	.643333333	6	Not Selected
2	2	Control	Control	33	11.877	.66	6	Not Selected
3	3	Control	Control	6	13.088	.546666667	8	Selected
3	3	Control	Control	9	13.61	.566666667	8	Selected
3	3	Control	Control	12	16.406	.683333333	8	Selected
3	3	Control	Control	15	15.202	.633333333	8	Selected
3	3	Control	Control	18	15.627	.743333333	7	Selected
3	3	Control	Control	21	16.66	.793333333	7	Selected
3	3	Control	Control	24	18.807	.896666667	7	Selected
3	3	Control	Control	27	22.706	1.08	7	Not Selected
3	3	Control	Control	30	20.17	.96	7	Not Selected
3	3	Control	Control	33	21.485	1.023333333	7	Not Selected
4	4	Control	Control	6	13.596	.566666667	8	Selected
4	4	Control	Control	9	14.153	.59	8	Selected
4	4	Control	Control	12	12.599	.523333333	8	Selected
4	4	Control	Control	15	19.009	.906666667	7	Selected
4	4	Control	Control	18	16.537	.786666667	7	Selected
4	4	Control	Control	21	20.49	.976666667	7	Selected
4	4	Control	Control	24	16.416	.783333333	7	Selected
4	4	Control	Control	27	17.279	.823333333	7	Not Selected
4	4	Control	Control	30	19.155	.913333333	7	Not Selected
4	4	Control	Control	33	15.689	.746666667	7	Not Selected
5	5	Control	Control	6	12.251	.51	8	Selected
5	5	Control	Control	9	14.729	.613333333	8	Selected
5	5	Control	Control	12	12.892	.613333333	7	Selected
5	5	Control	Control	15	13.742	.653333333	7	Selected
5	5	Control	Control	18	14.499	.69	7	Selected
5	5	Control	Control	21	13.452	.64	7	Selected
5	5	Control	Control	24	15.026	.716666667	7	Selected
5	5	Control	Control	27	16.924	.806666667	7	Not Selected
5	5	Control	Control	30	15.689	.746666667	7	Not Selected
5	5	Control	Control	33	13.869	.66	7	Not Selected
6	6	Control	Control	6	16.232	.676666667	8	Selected
6	6	Control	Control	9	18.084	.753333333	8	Selected
6	6	Control	Control	12	12.806	.61	7	Selected
6	6	Control	Control	15	11.845	.79	5	Selected
6	6	Control	Control	18	11.189	1.243333	3	Selected
6	6	Control	Control	21	9.972	1.106666667	3	Selected
6	6	Control	Control	24	6.744	1.123333333	2	Selected
6	6	Control	Control	27	4.873	1.623333333	1	Not Selected
6	6	Control	Control	30			0	Not Selected
6	6	Control	Control	33			0	Not Selected
7	7	Control	Control	6	12.852	.536666667	8	Selected
7	7	Control	Control	9	14.763	.616666667	8	Selected
7	7	Control	Control	12	13.994	.666666667	7	Selected
7	7	Control	Control	15	16.07	.893333333	6	Selected
7	7	Control	Control	18	16.129	.896666667	6	Selected
7	7	Control	Control	21	14.031	.78	6	Selected
7	7	Control	Control	24	12.492	.693333333	6	Selected
7	7	Control	Control	27	16.973	.943333333	6	Not Selected
7	7	Control	Control	30	12.65	.703333333	6	Not Selected
7	7	Control	Control	33	12.175	.813333333	5	Not Selected
8	8	Control	Control	6	13.048	.543333333	8	Selected
8	8	Control	Control	9	15.661	.653333333	8	Selected
8	8	Control	Control	12	14.294	.596666667	8	Selected
8	8	Control	Control	15	16.04	.763333333	7	Selected
8	8	Control	Control	18	15.907	.756666667	7	Selected
8	8	Control	Control	21	16.392	.78	7	Selected
8	8	Control	Control	24	14.989	.713333333	7	Selected
8	8	Control	Control	27	15.038	.716666667	7	Not Selected
8	8	Control	Control	30	15.206	.723333333	7	Not Selected
8	8	Control	Control	33	13.629	.65	7	Not Selected
9	9	Control	Control	6	13.468	.56	8	Selected
9	9	Control	Control	9	16.154	.673333333	8	Selected
9	9	Control	Control	12	15.493	.646666667	8	Selected
9	9	Control	Control	15	17.449	.83	7	Selected
9	9	Control	Control	18	16.19	.77	7	Selected
9	9	Control	Control	21	17.566	.836666667	7	Selected
9	9	Control	Control	24	17.008	.81	7	Selected
9	9	Control	Control	27	17.457	.83	7	Not Selected
9	9	Control	Control	30	12.336	.823333333	5	Not Selected
9	9	Control	Control	33	11.202	.746666667	5	Not Selected
11	10	Control	Control	6	14.195	.59	8	Selected
11	10	Control	Control	9	16.632	.693333333	8	Selected
11	10	Control	Control	12	16.006	.666666667	8	Selected
11	10	Control	Control	15	20.544	.856666667	8	Selected
11	10	Control	Control	18	21.746	.906666667	8	Selected
11	10	Control	Control	21	19.382	.806666667	8	Selected
11	10	Control	Control	24	19.131	.796666667	8	Selected
11	10	Control	Control	27	24.817	1.033333333	8	Not Selected
11	10	Control	Control	30	21.018	.876666667	8	Not Selected
11	10	Control	Control	33	20.304	.966666667	7	Not Selected
12	11	Control	Control	6	15.802	.66	8	Selected
12	11	Control	Control	9	14.675	.61	8	Selected
12	11	Control	Control	12	14.292	.596666667	8	Selected
12	11	Control	Control	15	13.942	.58	8	Selected
12	11	Control	Control	18	13.895	.66	7	Selected
12	11	Control	Control	21	13.672	.65	7	Selected
12	11	Control	Control	24	13.677	.65	7	Selected
12	11	Control	Control	27	12.676	.603333333	7	Not Selected
12	11	Control	Control	30	14.404	.686666667	7	Not Selected
12	11	Control	Control	33	12.241	.583333333	7	Not Selected
13	12	Control	Control	6	7.569	.316666667	8	Selected
13	12	Control	Control	9	12.419	.516666667	8	Selected
13	12	Control	Control	12	12.023	.5	8	Selected
13	12	Control	Control	15	14.201	.593333333	8	Selected
13	12	Control	Control	18	14.122	.673333333	7	Selected
13	12	Control	Control	21	13.154	.626666667	7	Selected
13	12	Control	Control	24	13.507	.643333333	7	Selected
13	12	Control	Control	27	13.579	.646666667	7	Not Selected
13	12	Control	Control	30	14.162	.673333333	7	Not Selected
13	12	Control	Control	33	12.271	.583333333	7	Not Selected
14	13	Control	Control	6	13.207	.88	5	Selected
14	13	Control	Control	9	12.184	.813333333	5	Selected
14	13	Control	Control	12	10.937	.91	4	Selected
14	13	Control	Control	15	10.719	.893333333	4	Selected
14	13	Control	Control	18	9.59	.8	4	Selected
14	13	Control	Control	21	8.55	.95	3	Selected
14	13	Control	Control	24	7.461	.83	3	Selected
14	13	Control	Control	27	8.726	.97	3	Not Selected
14	13	Control	Control	30	8.64	.96	3	Not Selected
14	13	Control	Control	33	8.418	.936666667	3	Not Selected
15	14	Control	Control	6	12.298	.513333333	8	Selected
15	14	Control	Control	9	14.311	.596666667	8	Selected
15	14	Control	Control	12	13.433	.56	8	Selected
15	14	Control	Control	15	13.518	.643333333	7	Selected
15	14	Control	Control	18	14.05	.67	7	Selected
15	14	Control	Control	21	14.5	.69	7	Selected
15	14	Control	Control	24	13.466	.64	7	Selected
15	14	Control	Control	27	15.774	.75	7	Not Selected
15	14	Control	Control	30	13.846	.659	7	Not Selected
15	14	Control	Control	33	16.026	.763333333	7	Not Selected
16	15	Control	Control	6	16.451	.686666667	8	Selected
16	15	Control	Control	9	14.667	.61	8	Selected
16	15	Control	Control	12	13.89	.661	7	Selected
16	15	Control	Control	15	13.1	.726666667	6	Selected
16	15	Control	Control	18	12.354	.823333333	5	Selected
16	15	Control	Control	21	14.044	.936666667	5	Selected
16	15	Control	Control	24	14.088	.94	5	Selected
16	15	Control	Control	27	13.76	.916666667	5	Not Selected
16	15	Control	Control	30	13.096	.873333333	5	Not Selected
16	15	Control	Control	33	12.667	.843333333	5	Not Selected
1	16	Pesticide	Control	6	13.018	.543333333	8	Selected
1	16	Pesticide	Control	9	15.766	.656666667	8	Selected
1	16	Pesticide	Control	12	13.153	.73	6	Selected
1	16	Pesticide	Control	15	10.97	.61	6	Selected
1	16	Pesticide	Control	18	12.527	.696666667	6	Selected
1	16	Pesticide	Control	21	13.07	.726666667	6	Selected
1	16	Pesticide	Control	24	13.477	.75	6	Selected
1	16	Pesticide	Control	27	11.679	.65	6	Not Selected
1	16	Pesticide	Control	30	11.628	.646666667	6	Not Selected
1	16	Pesticide	Control	33	11.219	.623333333	6	Not Selected
2	17	Pesticide	Control	6	10.302	.43	8	Selected
2	17	Pesticide	Control	9	13.023	.543333333	8	Selected
2	17	Pesticide	Control	12	13.153	.546666667	8	Selected
2	17	Pesticide	Control	15	11.068	.613333333	6	Selected
2	17	Pesticide	Control	18	12.571	.836666667	5	Selected
2	17	Pesticide	Control	21	13.691	.913333333	5	Selected
2	17	Pesticide	Control	24	12.113	.806666667	5	Selected
2	17	Pesticide	Control	27	11.888	.793333333	5	Not Selected
2	17	Pesticide	Control	30	11.573	.77	5	Not Selected
2	17	Pesticide	Control	33	11.405	.76	5	Not Selected
3	18	Pesticide	Control	6	10.291	.573333333	6	Selected
3	18	Pesticide	Control	9	10.585	.586666667	6	Selected
3	18	Pesticide	Control	12	13.153	.73	6	Selected
3	18	Pesticide	Control	15	10.575	.703333333	5	Selected
3	18	Pesticide	Control	18	12.827	.856666667	5	Selected
3	18	Pesticide	Control	21	11.529	.77	5	Selected
3	18	Pesticide	Control	24	11.806	.786666667	5	Selected
3	18	Pesticide	Control	27	11.264	.75	5	Not Selected
3	18	Pesticide	Control	30	12.739	.85	5	Not Selected
3	18	Pesticide	Control	33	10.27	.683333333	5	Not Selected
4	19	Pesticide	Control	6	11.841	.493333333	8	Selected
4	19	Pesticide	Control	9	15.861	.66	8	Selected
4	19	Pesticide	Control	12	13.153	.73	6	Selected
4	19	Pesticide	Control	15	12.465	.83	5	Selected
4	19	Pesticide	Control	18	11.931	.796666667	5	Selected
4	19	Pesticide	Control	21	12.913	.86	5	Selected
4	19	Pesticide	Control	24	12.941	.863333333	5	Selected
4	19	Pesticide	Control	27	13.071	.87	5	Not Selected
4	19	Pesticide	Control	30	12.561	.836666667	5	Not Selected
4	19	Pesticide	Control	33	12.914	.86	5	Not Selected
5	20	Pesticide	Control	6	11.72	.49	8	Selected
5	20	Pesticide	Control	9	14.065	.586666667	8	Selected
5	20	Pesticide	Control	12	13.153	.626666667	7	Selected
5	20	Pesticide	Control	15	11.301	.626666667	6	Selected
5	20	Pesticide	Control	18	14.061	.78	6	Selected
5	20	Pesticide	Control	21	13.905	.773333333	6	Selected
5	20	Pesticide	Control	24	13.194	.733333333	6	Selected
5	20	Pesticide	Control	27	11.918	.663333333	6	Not Selected
5	20	Pesticide	Control	30	11.792	.656666667	6	Not Selected
5	20	Pesticide	Control	33	12.273	.683333333	6	Not Selected
6	21	Pesticide	Control	6	15.102	.63	8	Selected
6	21	Pesticide	Control	9	16.142	.673333333	8	Selected
6	21	Pesticide	Control	12	13.153	.626666667	7	Selected
6	21	Pesticide	Control	15	11.01	.733333333	5	Selected
6	21	Pesticide	Control	18	9.856	.656666667	5	Selected
6	21	Pesticide	Control	21	11.836	.79	5	Selected
6	21	Pesticide	Control	24	10.927	.73	5	Selected
6	21	Pesticide	Control	27	11.947	.796666667	5	Not Selected
6	21	Pesticide	Control	30	12.15	.81	5	Not Selected
6	21	Pesticide	Control	33	16.668	1.11	5	Not Selected
7	22	Pesticide	Control	6	12.443	.52	8	Selected
7	22	Pesticide	Control	9	15.4	.643333333	8	Selected
7	22	Pesticide	Control	12	15.777	.656666667	8	Selected
7	22	Pesticide	Control	15	12.106	.806666667	5	Selected
7	22	Pesticide	Control	18	13.559	.903333333	5	Selected
7	22	Pesticide	Control	21	12.081	.806666667	5	Selected
7	22	Pesticide	Control	24	10.118	.673333333	5	Selected
7	22	Pesticide	Control	27	10.111	.673333333	5	Not Selected
7	22	Pesticide	Control	30	11.195	.746666667	5	Not Selected
7	22	Pesticide	Control	33	14.196	.946666667	5	Not Selected
8	23	Pesticide	Control	6	13.198	.55	8	Selected
8	23	Pesticide	Control	9	13.869	.576666667	8	Selected
8	23	Pesticide	Control	12	15.514	.646666667	8	Selected
8	23	Pesticide	Control	15	14.855	.706666667	7	Selected
8	23	Pesticide	Control	18	16.478	.916666667	6	Selected
8	23	Pesticide	Control	21	14.764	.82	6	Selected
8	23	Pesticide	Control	24	14.167	.786666667	6	Selected
8	23	Pesticide	Control	27	13.233	.736666667	6	Not Selected
8	23	Pesticide	Control	30	13.885	.771	6	Not Selected
8	23	Pesticide	Control	33	12.445	.83	5	Not Selected
9	24	Pesticide	Control	6	11.838	.493333333	8	Selected
9	24	Pesticide	Control	9	13.656	.57	8	Selected
9	24	Pesticide	Control	12	13.708	.653333333	7	Selected
9	24	Pesticide	Control	15	12.291	.683333333	6	Selected
9	24	Pesticide	Control	18	12.123	.806666667	5	Selected
9	24	Pesticide	Control	21	11.618	.773333333	5	Selected
9	24	Pesticide	Control	24	11.252	.75	5	Selected
9	24	Pesticide	Control	27	12.066	.803333333	5	Not Selected
9	24	Pesticide	Control	30	10.899	.726666667	5	Not Selected
9	24	Pesticide	Control	33	10.113	.673333333	5	Not Selected
11	25	Pesticide	Control	6	13.728	.573333333	8	Selected
11	25	Pesticide	Control	9	18.15	.756666667	8	Selected
11	25	Pesticide	Control	12	17.271	.72	8	Selected
11	25	Pesticide	Control	15	16.214	.773333333	7	Selected
11	25	Pesticide	Control	18	16.415	.78	7	Selected
11	25	Pesticide	Control	21	17.188	.82	7	Selected
11	25	Pesticide	Control	24	18.09	.86	7	Selected
11	25	Pesticide	Control	27	21.73	1.033333333	7	Not Selected
11	25	Pesticide	Control	30	21.044	1.003333333	7	Not Selected
11	25	Pesticide	Control	33	19.319	.92	7	Not Selected
12	26	Pesticide	Control	6	14.204	.593333333	8	Selected
12	26	Pesticide	Control	9	15.111	.63	8	Selected
12	26	Pesticide	Control	12	13.962	.663333333	7	Selected
12	26	Pesticide	Control	15	14.581	.81	6	Selected
12	26	Pesticide	Control	18	14.777	.82	6	Selected
12	26	Pesticide	Control	21	16.286	1.086666667	5	Selected
12	26	Pesticide	Control	24	12.731	1.06	4	Selected
12	26	Pesticide	Control	27	9.208	.766666667	4	Not Selected
12	26	Pesticide	Control	30	6.497	1.083333333	2	Not Selected
12	26	Pesticide	Control	33	5.239	.873333333	2	Not Selected
13	27	Pesticide	Control	6	12.025	.5	8	Selected
13	27	Pesticide	Control	9	12.987	.54	8	Selected
13	27	Pesticide	Control	12	13.029	.62	7	Selected
13	27	Pesticide	Control	15	13.955	.663333333	7	Selected
13	27	Pesticide	Control	18	11.912	.566666667	7	Selected
13	27	Pesticide	Control	21	15.922	.756666667	7	Selected
13	27	Pesticide	Control	24	12.647	.603333333	7	Selected
13	27	Pesticide	Control	27	11.483	.636666667	6	Not Selected
13	27	Pesticide	Control	30	12.99	.723333333	6	Not Selected
13	27	Pesticide	Control	33	10.469	.58	6	Not Selected
14	28	Pesticide	Control	6	15.689	.653333333	8	Selected
14	28	Pesticide	Control	9	16.401	.683333333	8	Selected
14	28	Pesticide	Control	12	14.775	.616666667	8	Selected
14	28	Pesticide	Control	15	17.629	.84	7	Selected
14	28	Pesticide	Control	18	17.339	.826666667	7	Selected
14	28	Pesticide	Control	21	15.149	.84	6	Selected
14	28	Pesticide	Control	24	14.491	.806666667	6	Selected
14	28	Pesticide	Control	27	13.639	.756666667	6	Not Selected
14	28	Pesticide	Control	30	12.833	.713333333	6	Not Selected
14	28	Pesticide	Control	33	11.48	.766666667	5	Not Selected
15	29	Pesticide	Control	6	14.028	.583333333	8	Selected
15	29	Pesticide	Control	9	16.32	.68	8	Selected
15	29	Pesticide	Control	12	14.178	.676666667	7	Selected
15	29	Pesticide	Control	15	16.06	.893333333	6	Selected
15	29	Pesticide	Control	18	14.285	.793333333	6	Selected
15	29	Pesticide	Control	21	12.971	.72	6	Selected
15	29	Pesticide	Control	24	12.473	.693333333	6	Selected
15	29	Pesticide	Control	27	14.07	.783333333	6	Not Selected
15	29	Pesticide	Control	30	12.906	.716666667	6	Not Selected
15	29	Pesticide	Control	33	12.144	.673333333	6	Not Selected
16	30	Pesticide	Control	6	16.335	.68	8	Selected
16	30	Pesticide	Control	9	15.62	.65	8	Selected
16	30	Pesticide	Control	12	15.33	.64	8	Selected
16	30	Pesticide	Control	15	13.798	.656666667	7	Selected
16	30	Pesticide	Control	18	16.044	.763333333	7	Selected
16	30	Pesticide	Control	21	15.869	.756666667	7	Selected
16	30	Pesticide	Control	24	16.433	.783333333	7	Selected
16	30	Pesticide	Control	27	16.499	.916666667	6	Not Selected
16	30	Pesticide	Control	30	17.341	1.156666667	5	Not Selected
16	30	Pesticide	Control	33	14.599	.973333333	5	Not Selected
1	31	Control	Parasite	6	12.506	.52	8	Selected
1	31	Control	Parasite	9	13.559	.563333333	8	Selected
1	31	Control	Parasite	12	11.646	.486666667	8	Selected
1	31	Control	Parasite	15	13.041	.62	7	Selected
1	31	Control	Parasite	18	13.492	.643333333	7	Selected
1	31	Control	Parasite	21	15.792	.753333333	7	Selected
1	31	Control	Parasite	24	14.17	.673333333	7	Selected
1	31	Control	Parasite	27	14.636	.696666667	7	Not Selected
1	31	Control	Parasite	30	14.471	.69	7	Not Selected
1	31	Control	Parasite	33	16.544	.786666667	7	Not Selected
2	32	Control	Parasite	6	10.7	.446666667	8	Selected
2	32	Control	Parasite	9	12.599	.523333333	8	Selected
2	32	Control	Parasite	12	10.179	.68	5	Selected
2	32	Control	Parasite	15	10.912	.91	4	Selected
2	32	Control	Parasite	18	10.66	.89	4	Selected
2	32	Control	Parasite	21	8.641	.72	4	Selected
2	32	Control	Parasite	24	8.517	.71	4	Selected
2	32	Control	Parasite	27	9.252	.77	4	Not Selected
2	32	Control	Parasite	30	8.182	.683333333	4	Not Selected
2	32	Control	Parasite	33	9.723	.81	4	Not Selected
3	33	Control	Parasite	6	13.733	.573333333	8	Selected
3	33	Control	Parasite	9	15.667	.653333333	8	Selected
3	33	Control	Parasite	12	14.363	.6	8	Selected
3	33	Control	Parasite	15	16.405	.78	7	Selected
3	33	Control	Parasite	18	16.823	.8	7	Selected
3	33	Control	Parasite	21	17.161	.816666667	7	Selected
3	33	Control	Parasite	24	13.83	.922	5	Selected
3	33	Control	Parasite	27	7.724	.856666667	3	Not Selected
3	33	Control	Parasite	30	3.077	1.026666667	1	Not Selected
3	33	Control	Parasite	33			0	Not Selected
4	34	Control	Parasite	6	12.385	.516666667	8	Selected
4	34	Control	Parasite	9	14.496	.603333333	8	Selected
4	34	Control	Parasite	12	12.637	.603333333	7	Selected
4	34	Control	Parasite	15	15.53	.863333333	6	Selected
4	34	Control	Parasite	18	14.36	.796666667	6	Selected
4	34	Control	Parasite	21	13.715	.763333333	6	Selected
4	34	Control	Parasite	24	13.484	.75	6	Selected
4	34	Control	Parasite	27	14.115	.783333333	6	Not Selected
4	34	Control	Parasite	30	13.276	.736666667	6	Not Selected
4	34	Control	Parasite	33	12.976	.72	6	Not Selected
5	35	Control	Parasite	6	11.681	.486666667	8	Selected
5	35	Control	Parasite	9	13.21	.55	8	Selected
5	35	Control	Parasite	12	12.356	.513333333	8	Selected
5	35	Control	Parasite	15	14.14	.673333333	7	Selected
5	35	Control	Parasite	18	13.864	.66	7	Selected
5	35	Control	Parasite	21	14.022	.666666667	7	Selected
5	35	Control	Parasite	24	13.153	.73	6	Selected
5	35	Control	Parasite	27	15.234	.846666667	6	Not Selected
5	35	Control	Parasite	30	11.686	.973333333	4	Not Selected
5	35	Control	Parasite	33	8.552	.95	3	Not Selected
6	36	Control	Parasite	6	16.379	.683333333	8	Selected
6	36	Control	Parasite	9	16.271	.676666667	8	Selected
6	36	Control	Parasite	12	11.894	.496666667	8	Selected
6	36	Control	Parasite	15	13.031	.62	7	Selected
6	36	Control	Parasite	18	10.004	.556666667	6	Selected
6	36	Control	Parasite	21	9.849	.656666667	5	Selected
6	36	Control	Parasite	24	12.369	.823333333	5	Selected
6	36	Control	Parasite	27	14.338	.956666667	5	Not Selected
6	36	Control	Parasite	30	11.247	.75	5	Not Selected
6	36	Control	Parasite	33	10.624	.706666667	5	Not Selected
7	37	Control	Parasite	6	14.784	.616666667	8	Selected
7	37	Control	Parasite	9	14.714	.613333333	8	Selected
7	37	Control	Parasite	12	14.328	.596666667	8	Selected
7	37	Control	Parasite	15	19.149	.796666667	8	Selected
7	37	Control	Parasite	18	16.074	.766666667	7	Selected
7	37	Control	Parasite	21	15.558	.74	7	Selected
7	37	Control	Parasite	24	14.413	.686666667	7	Selected
7	37	Control	Parasite	27	16.776	.8	7	Not Selected
7	37	Control	Parasite	30	13.57	.646666667	7	Not Selected
7	37	Control	Parasite	33	14.265	.68	7	Not Selected
8	38	Control	Parasite	6	14.727	.613333333	8	Selected
8	38	Control	Parasite	9	15.132	.63	8	Selected
8	38	Control	Parasite	12	14.374	.6	8	Selected
8	38	Control	Parasite	15	15.839	.753333333	7	Selected
8	38	Control	Parasite	18	15.842	.753333333	7	Selected
8	38	Control	Parasite	21	14.207	.676666667	7	Selected
8	38	Control	Parasite	24	12.508	.693333333	6	Selected
8	38	Control	Parasite	27	13.892	.773333333	6	Not Selected
8	38	Control	Parasite	30	15.815	.88	6	Not Selected
8	38	Control	Parasite	33	13.932	.773333333	6	Not Selected
9	39	Control	Parasite	6	12.48	.52	8	Selected
9	39	Control	Parasite	9	11.472	.476666667	8	Selected
9	39	Control	Parasite	12	13.15	.546666667	8	Selected
9	39	Control	Parasite	15	13.644	.57	8	Selected
9	39	Control	Parasite	18	12.738	.606666667	7	Selected
9	39	Control	Parasite	21	14.617	.696666667	7	Selected
9	39	Control	Parasite	24	12.215	.58	7	Selected
9	39	Control	Parasite	27	14.416	.686666667	7	Not Selected
9	39	Control	Parasite	30	12.903	.613333333	7	Not Selected
9	39	Control	Parasite	33	11.683	.973333333	4	Not Selected
11	40	Control	Parasite	6	13.604	.566666667	8	Selected
11	40	Control	Parasite	9	14.615	.61	8	Selected
11	40	Control	Parasite	12	13.784	.573333333	8	Selected
11	40	Control	Parasite	15	18.215	.866666667	7	Selected
11	40	Control	Parasite	18	14.937	.83	6	Selected
11	40	Control	Parasite	21	15.478	.86	6	Selected
11	40	Control	Parasite	24	15.481	.86	6	Selected
11	40	Control	Parasite	27	17.348	.963333333	6	Not Selected
11	40	Control	Parasite	30	17.778	.986666667	6	Not Selected
11	40	Control	Parasite	33	17.053	.946666667	6	Not Selected
12	41	Control	Parasite	6	13.066	.543333333	8	Selected
12	41	Control	Parasite	9	17.116	.713333333	8	Selected
12	41	Control	Parasite	12	17.698	.843333333	7	Selected
12	41	Control	Parasite	15	13.222	.63	7	Selected
12	41	Control	Parasite	18	12.201	.676666667	6	Selected
12	41	Control	Parasite	21	14.699	.816666667	6	Selected
12	41	Control	Parasite	24	15.87	.883333333	6	Selected
12	41	Control	Parasite	27	14.185	.786666667	6	Not Selected
12	41	Control	Parasite	30	14.431	.803333333	6	Not Selected
12	41	Control	Parasite	33	13.113	.73	6	Not Selected
13	42	Control	Parasite	6	13.474	.56	8	Selected
13	42	Control	Parasite	9	13.107	.546666667	8	Selected
13	42	Control	Parasite	12	13.25	.553333333	8	Selected
13	42	Control	Parasite	15	17.098	.713333333	8	Selected
13	42	Control	Parasite	18	15.586	.65	8	Selected
13	42	Control	Parasite	21	14.58	.606666667	8	Selected
13	42	Control	Parasite	24	14.76	.616666667	8	Selected
13	42	Control	Parasite	27	15.939	.663333333	8	Not Selected
13	42	Control	Parasite	30	14.948	.623333333	8	Not Selected
13	42	Control	Parasite	33	15.433	.643333333	8	Not Selected
14	43	Control	Parasite	6	16.069	.67	8	Selected
14	43	Control	Parasite	9	12.859	.536666667	8	Selected
14	43	Control	Parasite	12	13.401	.56	8	Selected
14	43	Control	Parasite	15	12.589	.84	5	Selected
14	43	Control	Parasite	18	12.302	.82	5	Selected
14	43	Control	Parasite	21	10.954	.73	5	Selected
14	43	Control	Parasite	24	9.553	.796666667	4	Selected
14	43	Control	Parasite	27	9.46	.79	4	Not Selected
14	43	Control	Parasite	30	9.692	.806666667	4	Not Selected
14	43	Control	Parasite	33	8.865	.74	4	Not Selected
15	44	Control	Parasite	6	15.274	.636666667	8	Selected
15	44	Control	Parasite	9	13.67	.57	8	Selected
15	44	Control	Parasite	12	14.827	.616666667	8	Selected
15	44	Control	Parasite	15	14.515	.69	7	Selected
15	44	Control	Parasite	18	15.159	.843333333	6	Selected
15	44	Control	Parasite	21	13.421	.746666667	6	Selected
15	44	Control	Parasite	24	15.313	.85	6	Selected
15	44	Control	Parasite	27	14.772	.82	6	Not Selected
15	44	Control	Parasite	30	14.356	.796666667	6	Not Selected
15	44	Control	Parasite	33	12.56	.696666667	6	Not Selected
16	45	Control	Parasite	6	15.419	.643333333	8	Selected
16	45	Control	Parasite	9	13.651	.57	8	Selected
16	45	Control	Parasite	12	13.493	.643333333	7	Selected
16	45	Control	Parasite	15	13.479	.643333333	7	Selected
16	45	Control	Parasite	18	14.508	.806666667	6	Selected
16	45	Control	Parasite	21	15.225	.846666667	6	Selected
16	45	Control	Parasite	24	15.512	.863333333	6	Selected
16	45	Control	Parasite	27	12.259	.816666667	5	Not Selected
16	45	Control	Parasite	30	13.002	1.083333333	4	Not Selected
16	45	Control	Parasite	33	10.351	.863333333	4	Not Selected
1	46	Pesticide	Parasite	6	13.22	.55	8	Selected
1	46	Pesticide	Parasite	9	11.475	.476666667	8	Selected
1	46	Pesticide	Parasite	12	9.89	.55	6	Selected
1	46	Pesticide	Parasite	15	10.514	.583333333	6	Selected
1	46	Pesticide	Parasite	18	11.799	.786666667	5	Selected
1	46	Pesticide	Parasite	21	10.005	.833333333	4	Selected
1	46	Pesticide	Parasite	24	9.458	.786666667	4	Selected
1	46	Pesticide	Parasite	27	9.816	.816666667	4	Not Selected
1	46	Pesticide	Parasite	30	9.948	.83	4	Not Selected
1	46	Pesticide	Parasite	33	9.029	.753333333	4	Not Selected
2	47	Pesticide	Parasite	6	14.649	.61	8	Selected
2	47	Pesticide	Parasite	9	13.725	.573333333	8	Selected
2	47	Pesticide	Parasite	12	12.586	.523333333	8	Selected
2	47	Pesticide	Parasite	15	14.507	.603333333	8	Selected
2	47	Pesticide	Parasite	18	14.318	.683333333	7	Selected
2	47	Pesticide	Parasite	21	24.999827	1.19	7	Selected
2	47	Pesticide	Parasite	24	17.988	.856666667	7	Selected
2	47	Pesticide	Parasite	27	19.315	.92	7	Not Selected
2	47	Pesticide	Parasite	30	15.677	.746666667	7	Not Selected
2	47	Pesticide	Parasite	33	16.444	.783333333	7	Not Selected
3	48	Pesticide	Parasite	6	13.356	.556666667	8	Selected
3	48	Pesticide	Parasite	9	13.689	.57	8	Selected
3	48	Pesticide	Parasite	12	11.977	.666666667	6	Selected
3	48	Pesticide	Parasite	15	12.387	.826666667	5	Selected
3	48	Pesticide	Parasite	18	13.465	.896666667	5	Selected
3	48	Pesticide	Parasite	21	13.419	.893333333	5	Selected
3	48	Pesticide	Parasite	24	14.16	.943333333	5	Selected
3	48	Pesticide	Parasite	27	12.123	.806666667	5	Not Selected
3	48	Pesticide	Parasite	30	10.997	.733333333	5	Not Selected
3	48	Pesticide	Parasite	33	11.453	.763333333	5	Not Selected
4	49	Pesticide	Parasite	6	13.772	.573333333	8	Selected
4	49	Pesticide	Parasite	9	11.31	.47	8	Selected
4	49	Pesticide	Parasite	12	10.496	.5	7	Selected
4	49	Pesticide	Parasite	15	10.16	.563333333	6	Selected
4	49	Pesticide	Parasite	18	10.991	.733333333	5	Selected
4	49	Pesticide	Parasite	21	12.35	.823333333	5	Selected
4	49	Pesticide	Parasite	24	12.699	.846666667	5	Selected
4	49	Pesticide	Parasite	27	12.837	.856666667	5	Not Selected
4	49	Pesticide	Parasite	30	12.977	.866666667	5	Not Selected
4	49	Pesticide	Parasite	33	12.154	.81	5	Not Selected
5	50	Pesticide	Parasite	6	13.661	.57	8	Selected
5	50	Pesticide	Parasite	9	11.642	.486666667	8	Selected
5	50	Pesticide	Parasite	12	12.08	.576666667	7	Selected
5	50	Pesticide	Parasite	15	15.924	.756666667	7	Selected
5	50	Pesticide	Parasite	18	16.112	.766666667	7	Selected
5	50	Pesticide	Parasite	21	14.243	.676666667	7	Selected
5	50	Pesticide	Parasite	24	17.58	.836666667	7	Selected
5	50	Pesticide	Parasite	27	16.114	.766666667	7	Not Selected
5	50	Pesticide	Parasite	30	16.209	.773333333	7	Not Selected
5	50	Pesticide	Parasite	33	16.374	.78	7	Not Selected
6	51	Pesticide	Parasite	6	16.82	.7	8	Selected
6	51	Pesticide	Parasite	9	19.035	.793333333	8	Selected
6	51	Pesticide	Parasite	12	13.248	.553333333	8	Selected
6	51	Pesticide	Parasite	15	13.668	.65	7	Selected
6	51	Pesticide	Parasite	18	14.288	.68	7	Selected
6	51	Pesticide	Parasite	21	19.798	.943333333	7	Selected
6	51	Pesticide	Parasite	24	16.757	.796666667	7	Selected
6	51	Pesticide	Parasite	27	15.9	.883333333	6	Not Selected
6	51	Pesticide	Parasite	30	14.525	.806666667	6	Not Selected
6	51	Pesticide	Parasite	33	15.651	.87	6	Not Selected
7	52	Pesticide	Parasite	6	12.368	.516666667	8	Selected
7	52	Pesticide	Parasite	9	12.841	.536666667	8	Selected
7	52	Pesticide	Parasite	12	12.266	.583333333	7	Selected
7	52	Pesticide	Parasite	15	13.087	.726666667	6	Selected
7	52	Pesticide	Parasite	18	11.529	.64	6	Selected
7	52	Pesticide	Parasite	21	11.341	.63	6	Selected
7	52	Pesticide	Parasite	24	12.372	.686666667	6	Selected
7	52	Pesticide	Parasite	27	16.392	.91	6	Not Selected
7	52	Pesticide	Parasite	30	9.9	.55	6	Not Selected
7	52	Pesticide	Parasite	33	12.66	.703333333	6	Not Selected
8	53	Pesticide	Parasite	6	15.326	.64	8	Selected
8	53	Pesticide	Parasite	9	15.067	.626666667	8	Selected
8	53	Pesticide	Parasite	12	15.138	.63	8	Selected
8	53	Pesticide	Parasite	15	16.459	.913333333	6	Selected
8	53	Pesticide	Parasite	18	15.058	.836666667	6	Selected
8	53	Pesticide	Parasite	21	14.251	.793333333	6	Selected
8	53	Pesticide	Parasite	24	14.843	.823333333	6	Selected
8	53	Pesticide	Parasite	27	14.532	.806666667	6	Not Selected
8	53	Pesticide	Parasite	30	12.18	.676666667	6	Not Selected
8	53	Pesticide	Parasite	33	11.509	.64	6	Not Selected
9	54	Pesticide	Parasite	6	13.049	.543333333	8	Selected
9	54	Pesticide	Parasite	9	12.922	.54	8	Selected
9	54	Pesticide	Parasite	12	14.037	.583333333	8	Selected
9	54	Pesticide	Parasite	15	14.589	.81	6	Selected
9	54	Pesticide	Parasite	18	13.049	.725	6	Selected
9	54	Pesticide	Parasite	21	13.467	.746666667	6	Selected
9	54	Pesticide	Parasite	24	12.548	.696666667	6	Selected
9	54	Pesticide	Parasite	27	15.347	.853333333	6	Not Selected
9	54	Pesticide	Parasite	30	12.257	.68	6	Not Selected
9	54	Pesticide	Parasite	33	10.848	.603333333	6	Not Selected
11	55	Pesticide	Parasite	6	16.177	.673333333	8	Selected
11	55	Pesticide	Parasite	9	15.682	.653333333	8	Selected
11	55	Pesticide	Parasite	12	14.699	.613333333	8	Selected
11	55	Pesticide	Parasite	15	20.014	.953333333	7	Selected
11	55	Pesticide	Parasite	18	17.425	.83	7	Selected
11	55	Pesticide	Parasite	21	17.97	.996666667	6	Selected
11	55	Pesticide	Parasite	24	16.141	.896666667	6	Selected
11	55	Pesticide	Parasite	27	16.262	.903333333	6	Not Selected
11	55	Pesticide	Parasite	30	12.963	.863333333	5	Not Selected
11	55	Pesticide	Parasite	33	13.536	1.126666667	4	Not Selected
12	56	Pesticide	Parasite	6	15.8	.66	8	Selected
12	56	Pesticide	Parasite	9	14.437	.6	8	Selected
12	56	Pesticide	Parasite	12	13.411	.56	8	Selected
12	56	Pesticide	Parasite	15	12.215	.813333333	5	Selected
12	56	Pesticide	Parasite	18	11.182	.746666667	5	Selected
12	56	Pesticide	Parasite	21	11.921	.793333333	5	Selected
12	56	Pesticide	Parasite	24	12.331	.823333333	5	Selected
12	56	Pesticide	Parasite	27	12.357	.823333333	5	Not Selected
12	56	Pesticide	Parasite	30	10.872	.723333333	5	Not Selected
12	56	Pesticide	Parasite	33	13.073	.87	5	Not Selected
13	57	Pesticide	Parasite	6	11.48	.48	8	Selected
13	57	Pesticide	Parasite	9	11.794	.49	8	Selected
13	57	Pesticide	Parasite	12	11.558	.48	8	Selected
13	57	Pesticide	Parasite	15	12.158	.58	7	Selected
13	57	Pesticide	Parasite	18	11.778	.56	7	Selected
13	57	Pesticide	Parasite	21	12.992	.62	7	Selected
13	57	Pesticide	Parasite	24	12.588	.6	7	Selected
13	57	Pesticide	Parasite	27	13.577	.646666667	7	Not Selected
13	57	Pesticide	Parasite	30	15.723	.75	7	Not Selected
13	57	Pesticide	Parasite	33	15.738	.75	7	Not Selected
14	58	Pesticide	Parasite	6	15.942	.663333333	8	Selected
14	58	Pesticide	Parasite	9	15.795	.656666667	8	Selected
14	58	Pesticide	Parasite	12	15.927	.663333333	8	Selected
14	58	Pesticide	Parasite	15	16.638	.793333333	7	Selected
14	58	Pesticide	Parasite	18	17.26	.823333333	7	Selected
14	58	Pesticide	Parasite	21	16.663	.926666667	6	Selected
14	58	Pesticide	Parasite	24	13.635	.756666667	6	Selected
14	58	Pesticide	Parasite	27	15.028	.833333333	6	Not Selected
14	58	Pesticide	Parasite	30	15.988	.886666667	6	Not Selected
14	58	Pesticide	Parasite	33	14.866	.99	5	Not Selected
15	59	Pesticide	Parasite	6	14.173	.59	8	Selected
15	59	Pesticide	Parasite	9	15.605	.65	8	Selected
15	59	Pesticide	Parasite	12	12.887	.536666667	8	Selected
15	59	Pesticide	Parasite	15	13.458	.64	7	Selected
15	59	Pesticide	Parasite	18	12.68	.603333333	7	Selected
15	59	Pesticide	Parasite	21	13.646	.65	7	Selected
15	59	Pesticide	Parasite	24	15.325	.73	7	Selected
15	59	Pesticide	Parasite	27	20.441	.973333333	7	Not Selected
15	59	Pesticide	Parasite	30	13.957	.663333333	7	Not Selected
15	59	Pesticide	Parasite	33	13.568	.753333333	6	Not Selected
16	60	Pesticide	Parasite	6	14.602	.61	8	Selected
16	60	Pesticide	Parasite	9	14.285	.596666667	8	Selected
16	60	Pesticide	Parasite	12	15.21	.633333333	8	Selected
16	60	Pesticide	Parasite	15	13.076	.623333333	7	Selected
16	60	Pesticide	Parasite	18	13.635	.65	7	Selected
16	60	Pesticide	Parasite	21	14.503	.69	7	Selected
16	60	Pesticide	Parasite	24	14.145	.673333333	7	Selected
16	60	Pesticide	Parasite	27	15.627	.743333333	7	Not Selected
16	60	Pesticide	Parasite	30	16.839	.803333333	7	Not Selected
16	60	Pesticide	Parasite	33	18.389	.876666667	7	Not Selected
