# Supplementary material for: No effect of low-level chronic neonicotinoid exposure on bumblebee learning and fecundity
Source: PeerJ. 2016 Mar 22;4:e1808. doi: 10.7717/peerj.1808 (PMC4806594; doi:10.7717/peerj.1808)
Supplement: Supplemental Information 1 [file peerj-04-1808-s001.zip › PER_Data_FinalAcquisition_NoCS_Mem.csv]

Nest	Microcol	Id	Pesticide	Parasite	PER_Success_Compl	Reason_PER_failure	Prob_Ext_motivation_test	CS_1	CS_2	CS_3	CS_4	CS_5	CS_6	CS_7	CS_8	CS_9	CS_10	CS_only	CS_mem	US_1	US_2	US_3	US_4	US_5	US_6	US_7	US_8	US_9	US_10	US_only	US_mem	NO_US	NO_CS	Notes_PER	filter_CSonly_NO_CS	filter_Mem_test
1	1	1	Control	Control	PER_ok	PER_OK	Yes	0	0	0	0	0	0	1	1	0	0	1	0	1	1	1	1	1	1	1	1	1	1	1	1	10	2		Selected	Selected
2	2	2	Control	Control	No	Died_before_PER																													Not Selected	Not Selected
3	3	3	Control	Control	No	Not_responding_Over_3seqnegUS	Yes	0	0	0	0	0	0	0	0					0	0	0	0	0	0	0	0								Not Selected	Not Selected
4	4	4	Control	Control	PER_ok	PER_OK	Yes	0	0	0	1	1	1	1	1	1	1	1	0	1	1	1	1	1	1	1	1	1	1	1	1	10	7		Selected	Selected
5	5	5	Control	Control	PER_ok	PER_OK	Yes	0	1	0	0	0	0	0	0	1	1	1	1	1	1	1	1	1	1	1	1	1	1	1	1	10	3		Selected	Selected
1	16	6	Pesticide	Control	No	Died_before_PER																													Not Selected	Not Selected
2	17	7	Pesticide	Control	PER_ok	PER_OK	Yes	0	0	0	0	0	1	1	1	0	1	1	0	1	1	1	1	1	1	1	1	1	1	1	1	10	4		Selected	Selected
3	18	8	Pesticide	Control	PER_ok	PER_OK	Yes	0	0	0	0	0	1	1	1	1	0	1	0	1	1	1	1	1	1	1	1	1	1	1	1	10	4		Selected	Selected
1	46	9	Pesticide	Parasite	PER_ok	PER_OK	Yes	0	0	0	0	0	0	1	0	1	0	1	0	1	1	1	1	1	1	1	1	1	1	1	0	10	2		Selected	Not Selected
2	47	10	Pesticide	Parasite	PER_ok	PER_OK	Yes	0	0	0	0	0	0	0	0	0	0	0	0	1	1	1	1	1	1	1	1	1	1	1	1	10	0		Selected	Selected
3	48	11	Pesticide	Parasite	No	Not_responding_Over_3seqnegUS	Yes	0	0	0	0	0	0	0	0	0				0	0	0	0	0	0	0	0	0							Not Selected	Not Selected
1	31	12	Control	Parasite	PER_ok	PER_OK	Yes	0	0	0	0	0	0	0	0	1	1	1	1	1	1	1	1	1	1	1	1	1	1	1	1	10	2		Selected	Selected
2	32	13	Control	Parasite	No	Not_responding_Motivation_test	No																												Not Selected	Not Selected
3	33	14	Control	Parasite	No	Not_responding_Over_3seqnegUS	Yes	0	0	0	0	0								1	0	0	0	0											Not Selected	Not Selected
4	34	15	Control	Parasite	PER_ok	PER_OK	Yes	0	0	1	1	1	1	0	1	1	0	1	1	1	1	1	1	1	1	1	1	1	1	1	1	10	6		Selected	Selected
5	35	16	Control	Parasite	PER_ok	PER_OK	Yes	0	0	1	1	0	1	0	0	1	0	0	1	1	1	1	1	1	1	1	1	1	1	1	1	10	4		Selected	Selected
6	36	17	Control	Parasite	PER_ok	PER_OK	Yes	0	0	1	1	1	1	1	0	1	0	0	1	1	1	1	1	1	1	1	1	1	1	1	0	10	6		Selected	Not Selected
4	49	18	Pesticide	Parasite	No	Not_responding_Over_3seqnegUS	Yes	0	0	0	0	0	0	0	0	0	0	0		1	1	1	1	1	0	0	0	0	0	0					Not Selected	Not Selected
5	50	19	Pesticide	Parasite	PER_ok	PER_OK	Yes	0	1	1	1	1	1	1	1	1	1	1	1	1	1	1	1	1	1	1	1	1	1	1	1	10	9		Selected	Selected
6	51	20	Pesticide	Parasite	No	Not_responding_Motivation_test	No																												Not Selected	Not Selected
7	52	21	Pesticide	Parasite	No	Died_before_PER																													Not Selected	Not Selected
6	6	22	Control	Control	No	Not_responding_Motivation_test	No																												Not Selected	Not Selected
7	7	23	Control	Control	PER_ok	PER_OK	Yes	0	1	1	1	1	1	1	1	1	1	1	0	1	1	1	1	1	1	1	1	1	1	1	0	10	9		Selected	Not Selected
4	19	24	Pesticide	Control	PER_ok	PER_OK	Yes	0	0	1	1	1	1	1	1	1	1	1	0	1	1	1	1	1	1	1	1	1	1	1	0	10	8		Selected	Not Selected
5	20	25	Pesticide	Control	PER_ok	PER_OK	Yes	0	0	0	0	1	0	0	1	0	1	1	1	1	1	1	1	1	1	1	1	1	1	1	1	10	3		Selected	Selected
6	21	26	Pesticide	Control	No	Died_before_PER																													Not Selected	Not Selected
8	53	27	Pesticide	Parasite	PER_ok	PER_OK	Yes	0	0	0	0	1	1	1	1	1	1	1	0	1	0	0	1	1	1	1	1	1	1	1	1	8	6		Selected	Selected
9	54	28	Pesticide	Parasite	PER_ok	PER_OK	Yes	0	0	0	0	0	0	0	1	0	0	1	0	1	0	0	1	1	1	1	1	1	1	1	1	8	1		Selected	Selected
11	55	29	Pesticide	Parasite	PER_ok	PER_OK	Yes	0	0	0	0	0	0	0	0	0	0	0	0	0	0	1	0	0	0	1	1	1	1	1	1	5	0		Selected	Selected
1	46	30	Pesticide	Parasite	No	Not_responding_Over_3seqnegUS	Yes	0	0	0	0	0	0	0	0					1	0	1	0	0	0	0	0								Not Selected	Not Selected
7	37	31	Control	Parasite	PER_ok	PER_OK	Yes	0	0	0	0	1	1	1	1	1	1	1	1	1	1	1	1	1	1	1	1	1	1	1	1	10	6		Selected	Selected
8	38	32	Control	Parasite	PER_ok	PER_OK	Yes	0	0	0	0	0	0	0	0	0	0	0	0	1	1	1	1	1	1	1	1	1	1	1	1	10	0		Selected	Selected
9	39	33	Control	Parasite	No	Not_responding_Motivation_test	No																												Not Selected	Not Selected
11	40	34	Control	Parasite	PER_ok	PER_OK	Yes	0	0	0	0	1	1	1	1	1	1	1	1	1	1	1	1	1	1	1	1	1	1	1	1	10	6		Selected	Selected
7	22	35	Pesticide	Control	PER_ok	PER_OK	Yes	0	0	1	1	1	1	1	0	1	0	1	0	1	1	1	1	1	1	1	1	1	1	1	1	10	6		Selected	Selected
8	23	36	Pesticide	Control	PER_ok	PER_OK	Yes	0	0	0	0	0	0	0	1	0	1	0	0	1	0	1	1	1	1	1	1	1	1	1	1	9	2		Selected	Selected
9	24	37	Pesticide	Control	No	Died_before_PER																													Not Selected	Not Selected
8	8	38	Control	Control	PER_ok	PER_OK	Yes	0	0	0	0	0	1	0	1	0	0	0	0	1	1	1	1	1	1	1	1	1	1	1	1	10	2		Selected	Selected
9	9	39	Control	Control	PER_ok	PER_OK	Yes	0	0	0	0	0	0	0	1	1	1	0	0	0	0	1	0	1	1	1	1	1	1	1	1	7	3		Selected	Selected
11	10	40	Control	Control	PER_ok	PER_OK	Yes	0	0	0	0	0	0	0	0	0	0	0	0	1	1	1	1	1	1	0	1	1	1	1	1	9	0		Selected	Selected
12	11	41	Control	Control	PER_ok	PER_OK	Yes	0	0	0	0	0	0	0	0	0	1	1	0	1	1	1	1	1	0	1	0	1	1	1	1	8	1		Selected	Selected
13	12	42	Control	Control	No	Not_responding_Motivation_test	No																												Not Selected	Not Selected
1	1	43	Control	Control	PER_ok	PER_OK	Yes	0	0	1	0	1	1	1	1	1	1	1	0	1	1	1	1	1	1	1	1	1	1	1	1	10	7		Selected	Selected
2	2	44	Control	Control	No	Not_responding_Motivation_test	No																												Not Selected	Not Selected
11	25	45	Pesticide	Control	PER_ok	PER_OK	Yes	0	0	0	0	1	1	1	1	1	1	1	0	0	1	1	1	1	1	1	1	1	1	1	1	9	6		Selected	Selected
12	26	46	Pesticide	Control	No	Died_before_PER																													Not Selected	Not Selected
13	27	47	Pesticide	Control	PER_ok	PER_OK	Yes	0	0	0	1	1	1	1	1	1	1	1		1	0	1	1	1	1	1	1	1	1	1		9	7	MEMORY NOT POSSIBLE, DIED	Selected
1	16	48	Pesticide	Control	No	Died_before_PER																													Not Selected	Not Selected
1	31	49	Control	Parasite	No	Not_responding_Motivation_test	No																												Not Selected	Not Selected
2	32	50	Control	Parasite	No	Died_before_PER																													Not Selected	Not Selected
3	33	51	Control	Parasite	PER_ok	PER_OK	Yes	0	0	0	0	0	0	0	0	1	0	0	0	0	0	1	1	1	1	1	1	1	1	1	1	8	1		Selected	Selected
2	47	52	Pesticide	Parasite	No	Not_responding_Motivation_test	No																												Not Selected	Not Selected
3	48	53	Pesticide	Parasite	No	Died_before_PER																													Not Selected	Not Selected
4	49	54	Pesticide	Parasite	No	Died_before_PER																													Not Selected	Not Selected
14	13	55	Control	Control	No	Not_responding_Motivation_test	No																												Not Selected	Not Selected
15	14	56	Control	Control	PER_ok	PER_OK	Yes	0	0	0	0	0	0	0	0	0	0	0	0	0	1	1	1	1	0	1	1	1	1	1	1	8	0		Selected	Selected
16	15	57	Control	Control	No	Not_responding_Motivation_test	No																												Not Selected	Not Selected
3	3	58	Control	Control	No	Not_responding_Over_3seqnegUS	Yes	0	0	0	0	0	0	0	0	0	0	0		0	0	0	0	0	0	1	0	0	0	0					Not Selected	Not Selected
14	28	59	Pesticide	Control	PER_ok	PER_OK	Yes	0	0	0	0	0	0	0	0	0	0	0	0	0	1	0	1	1	1	1	1	1	1	1	1	8	0		Selected	Selected
15	29	60	Pesticide	Control	No	Died_before_PER																													Not Selected	Not Selected
16	30	61	Pesticide	Control	PER_ok	PER_OK	Yes	0	0	0	0	0	0	0	0	0	1	0	0	1	1	1	1	1	1	1	1	1	1	1	1	10	1		Selected	Selected
4	19	62	Pesticide	Control	No	Not_responding_Motivation_test	No																												Not Selected	Not Selected
12	41	63	Control	Parasite	No	Not_responding_Motivation_test	No																												Not Selected	Not Selected
13	42	64	Control	Parasite	PER_ok	PER_OK	Yes	0	0	0	0	1	1	1	1	1	1	1	1	1	1	1	0	1	1	1	1	1	1	1	1	9	6		Selected	Selected
14	43	65	Control	Parasite	PER_ok	PER_OK	Yes	0	0	0	0	0	0	1	1	1	1	1	0	0	1	1	1	1	1	1	1	1	1	1	1	9	4		Selected	Selected
12	56	66	Pesticide	Parasite	PER_ok	PER_OK	Yes	0	0	0	0	0	0	0	0	0	0	0	0	0	0	1	1	0	1	1	0	0	0	1	0	4	0		Selected	Not Selected
13	57	67	Pesticide	Parasite	No	Not_responding_Over_3seqnegUS	Yes	0	0	0	0	0	0	0	0	0	0	0		0	0	1	0	0	0	0	1	1	1	1					Not Selected	Not Selected
14	58	68	Pesticide	Parasite	PER_ok	PER_OK	Yes	0	0	0	0	0	0	0	0	1	1	1	1	1	1	1	1	1	1	1	1	1	1	1	1	10	2		Selected	Selected
15	59	69	Pesticide	Parasite	PER_ok	PER_OK	Yes	0	0	0	1	1	1	1	1	1	1	1		1	1	1	1	1	1	1	1	1	1	1		10	7	memory not tested, accidentally released harness	Selected
16	60	70	Pesticide	Parasite	No	Not_responding_Over_3seqnegUS	Yes	0	0	0	0	0	0	0	0					0	1	0	0	0	0	0	0								Not Selected	Not Selected
5	50	71	Pesticide	Parasite	No	Died_before_PER																													Not Selected	Not Selected
6	51	72	Pesticide	Parasite	PER_ok	PER_OK	Yes	0	0	0	0	0	0	0	0	0	0	0		0	1	1	1	1	1	1	1	1	1	1		9	0	memory not tested, accidentally released harness	Selected
15	44	73	Control	Parasite	PER_ok	PER_OK	Yes	0	0	1	1	1	1	1	1	1	1	1		1	1	1	1	1	1	1	1	1	1	1		10	8	memory not tested, accidentally released harness	Selected
16	45	74	Control	Parasite	No	Died_before_PER																													Not Selected	Not Selected
4	34	75	Control	Parasite	No	Died_before_PER																													Not Selected	Not Selected
5	35	76	Control	Parasite	PER_ok	PER_OK	Yes	0	0	0	0	0	0	0	0	0	0	0		1	1	1	1	1	1	1	1	1	1	1		10	0	memory not tested, accidentally released harness	Selected
4	4	77	Control	Control	No	Not_responding_Motivation_test	No																												Not Selected	Not Selected
5	5	78	Control	Control	No	Died_before_PER																													Not Selected	Not Selected
6	6	79	Control	Control	No	Not_responding_Motivation_test	No																												Not Selected	Not Selected
2	17	80	Pesticide	Control	PER_ok	PER_OK	Yes	0	0	0	0	0	1	0	0	0	0	0		1	1	1	1	1	1	1	1	1	1	1		10	1	memory not tested, accidentally released harness	Selected
3	18	81	Pesticide	Control	PER_ok	PER_OK	Yes	0	0	0	0	0	0	0	0	0	0	0		1	1	1	1	1	1	1	1	1	1	1		10	0	memory not tested, accidentally released harness	Selected
5	20	82	Pesticide	Control	No	Died_before_PER																													Not Selected	Not Selected
7	52	83	Pesticide	Parasite	PER_ok	PER_OK	Yes	0	0	0	0	0	1	0	1	1	1	1	1	0	1	1	1	1	1	1	1	1	1	1	1	9	4		Selected	Selected
8	53	84	Pesticide	Parasite	No	Not_responding_Motivation_test	No																												Not Selected	Not Selected
9	54	85	Pesticide	Parasite	No	Not_responding_Motivation_test	No																												Not Selected	Not Selected
11	55	86	Pesticide	Parasite	PER_ok	PER_OK	Yes	0	0	0	0	0	0	0	0	0	0	1	0	0	0	1	0	0	1	1	1	1	1	1	1	6	0		Selected	Selected
6	36	87	Control	Parasite	No	Not_responding_Motivation_test	No																												Not Selected	Not Selected
7	37	88	Control	Parasite	PER_ok	PER_OK	Yes	0	0	1	0	1	1	1	1	1	1	1	1	1	1	1	1	1	1	1	1	1	1	1	1	10	7		Selected	Selected
8	38	89	Control	Parasite	PER_ok	PER_OK	Yes	0	0	0	0	0	0	0	0	0	0	0	0	1	1	1	1	1	1	1	1	1	1	1	1	10	0		Selected	Selected
9	39	90	Control	Parasite	PER_ok	PER_OK	Yes	0	0	0	0	0	0	0	0	0	0	0	0	0	0	1	0	1	1	1	0	0	0	1	1	4	0		Selected	Selected
6	21	91	Pesticide	Control	No	Died_before_PER																													Not Selected	Not Selected
7	22	92	Pesticide	Control	No	Not_responding_Motivation_test	No																												Not Selected	Not Selected
8	23	93	Pesticide	Control	No	Not_responding_Motivation_test	No																												Not Selected	Not Selected
9	24	94	Pesticide	Control	No	Died_before_PER																													Not Selected	Not Selected
7	7	95	Control	Control	No	Not_responding_Over_3seqnegUS	Yes	0	0	0	0	0								1	0	0	0	0											Not Selected	Not Selected
8	8	96	Control	Control	PER_ok	PER_OK	Yes	0	0	0	0	0	0	0	1	1	0	1	0	1	1	1	1	1	1	1	1	1	1	1	1	10	2		Selected	Selected
9	9	97	Control	Control	No	Not_responding_Motivation_test	No																												Not Selected	Not Selected
11	10	98	Control	Control	No	Not_responding_Over_3seqnegUS	Yes	0	0	0	0	0	0	0						1	0	0	0	0	0	0									Not Selected	Not Selected
12	11	99	Control	Control	No	Other	Yes	0	0	0	0	0								1	1	1	1	1										TONG OUT AT TRIAL 6, NOT ABLE TO ASSESS EXTENSION	Not Selected	Not Selected
13	12	100	Control	Control	PER_ok	PER_OK	Yes	0	0	0	0	0	1	0	1	0	1	1	0	1	1	1	1	1	1	1	1	1	1	1	1	10	3		Selected	Selected
14	13	101	Control	Control	PER_ok	PER_OK	Yes	0	0	0	0	0	0	0	0	0	0	0	0	0	1	1	1	1	1	1	1	1	1	1	1	9	0		Selected	Selected
15	14	102	Control	Control	No	Not_responding_Motivation_test	No																												Not Selected	Not Selected
11	25	103	Pesticide	Control	No	Not_responding_Motivation_test	No																												Not Selected	Not Selected
12	26	104	Pesticide	Control	No	Died_before_PER																													Not Selected	Not Selected
13	27	105	Pesticide	Control	PER_ok	PER_OK	Yes	0	0	1	1	1	1	1	1	1	1	1	0	1	1	1	1	1	1	1	1	1	1	1	1	10	8		Selected	Selected
14	28	106	Pesticide	Control	PER_ok	PER_OK	Yes	0	0	0	0	0	1	0	1	1	0	1	0	1	1	1	1	1	1	1	1	1	1	1	1	10	3		Selected	Selected
11	40	107	Control	Parasite	No	Not_responding_Motivation_test	No																												Not Selected	Not Selected
12	41	108	Control	Parasite	PER_ok	PER_OK	Yes	0	0	1	1	1	1	1	1	1	1	1	1	1	1	1	1	1	1	1	1	1	1	1	1	10	8		Selected	Selected
13	42	109	Control	Parasite	PER_ok	PER_OK	Yes	0	0	0	0	0	0	1	1	0	1	1	1	1	1	1	1	1	1	1	1	1	1	1	1	10	3		Selected	Selected
14	43	110	Control	Parasite	No	Not_responding_Over_3seqnegUS	Yes	0	0	0	0									0	0	0	0												Not Selected	Not Selected
12	56	111	Pesticide	Parasite	No	Died_before_PER																													Not Selected	Not Selected
13	57	112	Pesticide	Parasite	PER_ok	PER_OK	Yes	0	0	1	1	1	0	1	1	1	1	0	1	1	1	1	1	1	1	1	1	1	1	1	1	10	7		Selected	Selected
14	58	113	Pesticide	Parasite	PER_ok	PER_OK	Yes	0	0	0	1	1	1	1	1	1	1	1	1	1	1	1	1	1	1	1	1	1	1	1	1	10	7		Selected	Selected
15	59	114	Pesticide	Parasite	No	Not_responding_Over_3seqnegUS	Yes	0	0	0	0									0	0	0	0												Not Selected	Not Selected
15	29	115	Pesticide	Control	No	Died_before_PER																													Not Selected	Not Selected
16	30	116	Pesticide	Control	No	Died_before_PER																													Not Selected	Not Selected
2	17	117	Pesticide	Control	PER_ok	PER_OK	Yes	0	0	0	0	1	0	0	0	1	1	1	1	1	1	1	1	1	1	1	1	1	1	1	1	10	3		Selected	Selected
1	16	118	Pesticide	Control	No	Not_responding_Motivation_test	No																												Not Selected	Not Selected
16	15	119	Control	Control	PER_ok	PER_OK	Yes	0	0	0	0	0	0	0	1	0	0	0	0	0	1	1	1	1	1	1	1	1	0	1	1	8	1		Selected	Selected
1	1	120	Control	Control	PER_ok	PER_OK	Yes	0	0	0	0	1	1	1	1	1	1	1	1	1	1	1	1	1	1	1	1	1	1	1	1	10	6		Selected	Selected
5	5	121	Control	Control	PER_ok	PER_OK	Yes	0	0	0	0	0	1	1	1	1	0	1	0	0	1	0	1	1	1	1	1	1	1	1	1	8	4		Selected	Selected
6	6	122	Control	Control	No	Died_before_PER																													Not Selected	Not Selected
15	44	123	Control	Parasite	No	Not_responding_Motivation_test	No																												Not Selected	Not Selected
16	45	124	Control	Parasite	No	Not_responding_Motivation_test	No																												Not Selected	Not Selected
3	33	125	Control	Parasite	No	Died_before_PER																													Not Selected	Not Selected
4	34	126	Control	Parasite	No	Not_responding_Motivation_test	No																												Not Selected	Not Selected
16	60	127	Pesticide	Parasite	PER_ok	PER_OK	Yes	0	0	0	0	0	1	1	1	1	1	1	1	1	0	1	1	1	1	1	1	1	1	1	1	9	5		Selected	Selected
5	50	128	Pesticide	Parasite	PER_ok	PER_OK	Yes	0	0	0	0	0	1	0	1	0	0	0	0	1	1	1	1	1	1	1	1	1	1	1	1	10	2		Selected	Selected
6	51	129	Pesticide	Parasite	PER_ok	PER_OK	Yes	0	0	0	0	0	1	1	1	1	1	1	0	1	1	1	0	1	1	1	1	1	1	1	1	9	5		Selected	Selected
7	52	130	Pesticide	Parasite	No	Not_responding_Motivation_test	No																												Not Selected	Not Selected
6	36	131	Control	Parasite	No	Died_before_PER																													Not Selected	Not Selected
11	40	132	Control	Parasite	PER_ok	PER_OK	Yes	0	0	0	0	0	0	0	0	0	0	1	0	1	1	1	1	1	1	1	1	1	1	1	1	10	0		Selected	Selected
12	41	133	Control	Parasite	No	Not_responding_Over_3seqnegUS	Yes	0	0	0	0	0	0	0	0					0	0	1	0	0	0	0	0								Not Selected	Not Selected
14	43	134	Control	Parasite	No	Died_before_PER																													Not Selected	Not Selected
8	53	135	Pesticide	Parasite	PER_ok	PER_OK	Yes	0	0	0	0	0	0	0	1	0	0	0	0	1	1	1	1	1	1	1	1	1	1	1	1	10	1		Selected	Selected
9	54	136	Pesticide	Parasite	No	Not_responding_Over_3seqnegUS	Yes	0	0	0	0	0	0	0	0	0	0	0		0	0	0	0	0	1	1	1	1	1	1					Not Selected	Not Selected
12	56	137	Pesticide	Parasite	PER_ok	PER_OK	Yes	0	0	0	0	0	0	0	0	0	0	0	0	0	0	0	1	1	1	1	1	1	1	1	1	7	0		Selected	Selected
13	57	138	Pesticide	Parasite	PER_ok	PER_OK	Yes	0	0	0	1	1	0	1	1	1	1	1	0	1	1	1	1	1	1	1	1	1	1	1	1	10	6		Selected	Selected
3	18	139	Pesticide	Control	PER_ok	PER_OK	Yes	0	0	0	1	1	1	1	1	1	1	1	1	1	1	1	1	1	1	1	1	1	1	1	1	10	7		Selected	Selected
4	19	140	Pesticide	Control	No	Died_before_PER																													Not Selected	Not Selected
5	20	141	Pesticide	Control	PER_ok	PER_OK	Yes	0	1	1	1	1	1	1	1	1	1	1	1	1	1	1	1	1	1	1	1	1	1	1	1	10	9		Selected	Selected
7	22	142	Pesticide	Control	No	Died_before_PER																													Not Selected	Not Selected
7	7	143	Control	Control	PER_ok	PER_OK	Yes	0	0	1	1	1	1	1	1	1	1	1	1	1	1	1	1	1	1	1	1	1	1	1	1	10	8		Selected	Selected
9	9	144	Control	Control	No	Not_responding_Motivation_test	No																												Not Selected	Not Selected
11	10	145	Control	Control	PER_ok	PER_OK	Yes	0	0	0	1	1	0	0	1	0	0	1	0	1	1	1	1	1	1	1	1	1	1	1	1	10	3		Selected	Selected
12	11	146	Control	Control	PER_ok	PER_OK	Yes	0	0	1	1	1	1	1	1	0	1	1	1	1	1	1	1	1	1	1	1	1	1	1	1	10	7		Selected	Selected
2	2	147	Control	Control	No	Other	Yes	0	0	0	0	0	0	0						1	1	1	0	1	0	1								TONG OUT AT TRIAL 8, NOT ABLE TO ASSESS EXTENSION	Not Selected	Not Selected
3	3	148	Control	Control	PER_ok	PER_OK	Yes	0	0	0	1	1	0	1	1	1	1	1	1	1	1	1	1	1	1	1	1	1	1	1	1	10	6		Selected	Selected
15	14	149	Control	Control	No	Died_before_PER																													Not Selected	Not Selected
16	15	150	Control	Control	No	Died_before_PER																													Not Selected	Not Selected
6	21	151	Pesticide	Control	No	Died_before_PER																													Not Selected	Not Selected
9	24	152	Pesticide	Control	No	Not_responding_Motivation_test	No																												Not Selected	Not Selected
12	26	153	Pesticide	Control	PER_ok	PER_OK	Yes	0	0	1	0	0	1	1	1	1	1	1	1	1	1	1	1	1	1	1	1	1	1	1	1	10	6		Selected	Selected
15	29	154	Pesticide	Control	PER_ok	PER_OK	Yes	0	0	0	0	1	1	1	1	1	1	1	0	0	1	1	0	1	1	1	1	1	1	1	1	8	6		Selected	Selected
2	32	155	Control	Parasite	No	Died_before_PER																													Not Selected	Not Selected
9	39	156	Control	Parasite	PER_ok	PER_OK	Yes	0	0	0	0	1	1	1	0	1	1	1	0	1	1	1	0	1	1	1	0	1	1	1	1	8	5		Selected	Selected
15	44	157	Control	Parasite	PER_ok	PER_OK	Yes	0	0	0	0	0	0	1	1	1	1	1	0	1	1	1	1	1	1	1	1	1	1	1	1	10	4		Selected	Selected
16	45	158	Control	Parasite	PER_ok	PER_OK	Yes	0	0	0	0	1	1	1	1	1	1	1	0	1	1	1	1	1	1	1	1	1	1	1	1	10	6		Selected	Selected
2	47	159	Pesticide	Parasite	PER_ok	PER_OK	Yes	0	0	1	1	1	1	1	1	1	1	1	0	1	1	1	1	1	1	1	1	1	1	1	1	10	8		Selected	Selected
3	48	160	Pesticide	Parasite	No	Died_before_PER																													Not Selected	Not Selected
15	59	161	Pesticide	Parasite	PER_ok	PER_OK	Yes	0	0	0	0	1	1	1	1	0	1	1	0	1	1	1	1	1	1	1	1	1	1	1	1	10	5		Selected	Selected
16	60	162	Pesticide	Parasite	PER_ok	PER_OK	Yes	0	0	0	0	1	0	0	1	0	1	0	0	1	1	1	1	1	1	1	1	1	1	1	1	10	3		Selected	Selected
1	46	163	Pesticide	Parasite	PER_ok	PER_OK	Yes	0	0	0	0	0	0	0	1	1	0	1	0	1	1	0	0	1	1	1	1	1	1	1	1	8	2		Selected	Selected
4	49	164	Pesticide	Parasite	No	Died_before_PER																													Not Selected	Not Selected
11	55	165	Pesticide	Parasite	PER_ok	PER_OK	Yes	0	0	0	0	0	1	1	1	1	1	1	1	1	1	1	1	1	1	1	1	1	1	1	1	10	5		Selected	Selected
14	58	166	Pesticide	Parasite	PER_ok	PER_OK	Yes	0	0	0	0	0	0	0	0	1	1	1	0	1	1	1	1	1	1	1	1	1	1	1	1	10	2		Selected	Selected
1	31	167	Control	Parasite	PER_ok	PER_OK	Yes	0	0	0	0	0	0	0	1	0	1	1	1	1	1	1	1	1	1	1	1	1	1	1	1	10	2		Selected	Selected
5	35	168	Control	Parasite	PER_ok	PER_OK	Yes	0	0	0	0	0	0	0	1	0	0	1	0	1	0	0	1	1	1	1	1	1	1	1	1	8	1		Selected	Selected
7	37	169	Control	Parasite	PER_ok	PER_OK	Yes	0	0	0	0	0	1	0	0	1	1	1	0	1	1	1	1	1	1	1	1	1	1	1	1	10	3		Selected	Selected
8	38	170	Control	Parasite	PER_ok	PER_OK	Yes	0	0	0	0	0	0	0	0	0	0	0	0	1	1	1	1	1	1	1	1	1	1	1	1	10	0		Selected	Selected
13	42	171	Control	Parasite	PER_ok	PER_OK	Yes	0	0	0	0	1	1	1	1	1	1	1	0	1	1	1	1	1	1	1	1	1	1	1	1	10	6		Selected	Selected
4	4	172	Control	Control	PER_ok	PER_OK	Yes	0	0	0	0	0	0	1	0	1	1	1	0	1	1	1	1	1	1	1	1	1	1	1	1	10	3		Selected	Selected
8	8	173	Control	Control	PER_ok	PER_OK	Yes	0	0	0	0	0	0	1	1	0	0	0	0	1	1	1	1	1	1	1	1	1	1	1	1	10	2		Selected	Selected
13	12	174	Control	Control	No	Died_before_PER																													Not Selected	Not Selected
14	13	175	Control	Control	No	Not_responding_Over_3seqnegUS	Yes	0	0	0	0	0	0	0	0	0	0	0		1	1	1	0	1	0	0	0	0	0	1					Not Selected	Not Selected
8	23	176	Pesticide	Control	No	Not_responding_Motivation_test	No																												Not Selected	Not Selected
11	25	177	Pesticide	Control	PER_ok	PER_OK	Yes	0	0	1	1	1	0	1	0	0	1	1	1	1	1	1	1	1	0	1	1	1	1	1	1	9	5		Selected	Selected
13	27	178	Pesticide	Control	PER_ok	PER_OK	Yes	0	0	0	0	0	0	0	0	0	1	0	0	1	1	1	1	1	1	1	1	1	1	1	1	10	1		Selected	Selected
14	28	179	Pesticide	Control	PER_ok	PER_OK	Yes	0	0	0	1	0	0	0	0	0	1	1	0	1	1	1	1	1	1	1	1	1	1	1	1	10	2		Selected	Selected
16	30	180	Pesticide	Control	PER_ok	PER_OK	Yes	0	0	0	0	1	0	1	0	1	0	0	1	1	1	0	1	1	0	1	1	1	1	1	1	8	3		Selected	Selected
