# Supplementary material for: No effect of low-level chronic neonicotinoid exposure on bumblebee learning and fecundity
Source: PeerJ. 2016 Mar 22;4:e1808. doi: 10.7717/peerj.1808 (PMC4806594; doi:10.7717/peerj.1808)
Supplement: Supplemental Information 1 [file peerj-04-1808-s001.zip › PER_Data_LearningPerformance.csv]

Id	Nest	Microcol	Pesticide	Parasite	Trial_No	CS	US	filter_$
1	1	1	Control	Control	1	0	1	Not Selected
1	1	1	Control	Control	2	0	1	Selected
1	1	1	Control	Control	3	0	1	Selected
1	1	1	Control	Control	4	0	1	Selected
1	1	1	Control	Control	5	0	1	Selected
1	1	1	Control	Control	6	0	1	Selected
1	1	1	Control	Control	7	1	1	Selected
1	1	1	Control	Control	8	1	1	Selected
1	1	1	Control	Control	9	0	1	Selected
1	1	1	Control	Control	10	0	1	Selected
4	4	4	Control	Control	1	0	1	Not Selected
4	4	4	Control	Control	2	0	1	Selected
4	4	4	Control	Control	3	0	1	Selected
4	4	4	Control	Control	4	1	1	Selected
4	4	4	Control	Control	5	1	1	Selected
4	4	4	Control	Control	6	1	1	Selected
4	4	4	Control	Control	7	1	1	Selected
4	4	4	Control	Control	8	1	1	Selected
4	4	4	Control	Control	9	1	1	Selected
4	4	4	Control	Control	10	1	1	Selected
5	5	5	Control	Control	1	0	1	Not Selected
5	5	5	Control	Control	2	1	1	Selected
5	5	5	Control	Control	3	0	1	Selected
5	5	5	Control	Control	4	0	1	Selected
5	5	5	Control	Control	5	0	1	Selected
5	5	5	Control	Control	6	0	1	Selected
5	5	5	Control	Control	7	0	1	Selected
5	5	5	Control	Control	8	0	1	Selected
5	5	5	Control	Control	9	1	1	Selected
5	5	5	Control	Control	10	1	1	Selected
7	2	17	Pesticide	Control	1	0	1	Not Selected
7	2	17	Pesticide	Control	2	0	1	Selected
7	2	17	Pesticide	Control	3	0	1	Selected
7	2	17	Pesticide	Control	4	0	1	Selected
7	2	17	Pesticide	Control	5	0	1	Selected
7	2	17	Pesticide	Control	6	1	1	Selected
7	2	17	Pesticide	Control	7	1	1	Selected
7	2	17	Pesticide	Control	8	1	1	Selected
7	2	17	Pesticide	Control	9	0	1	Selected
7	2	17	Pesticide	Control	10	1	1	Selected
8	3	18	Pesticide	Control	1	0	1	Not Selected
8	3	18	Pesticide	Control	2	0	1	Selected
8	3	18	Pesticide	Control	3	0	1	Selected
8	3	18	Pesticide	Control	4	0	1	Selected
8	3	18	Pesticide	Control	5	0	1	Selected
8	3	18	Pesticide	Control	6	1	1	Selected
8	3	18	Pesticide	Control	7	1	1	Selected
8	3	18	Pesticide	Control	8	1	1	Selected
8	3	18	Pesticide	Control	9	1	1	Selected
8	3	18	Pesticide	Control	10	0	1	Selected
9	1	46	Pesticide	Parasite	1	0	1	Not Selected
9	1	46	Pesticide	Parasite	2	0	1	Selected
9	1	46	Pesticide	Parasite	3	0	1	Selected
9	1	46	Pesticide	Parasite	4	0	1	Selected
9	1	46	Pesticide	Parasite	5	0	1	Selected
9	1	46	Pesticide	Parasite	6	0	1	Selected
9	1	46	Pesticide	Parasite	7	1	1	Selected
9	1	46	Pesticide	Parasite	8	0	1	Selected
9	1	46	Pesticide	Parasite	9	1	1	Selected
9	1	46	Pesticide	Parasite	10	0	1	Selected
10	2	47	Pesticide	Parasite	1	0	1	Not Selected
10	2	47	Pesticide	Parasite	2	0	1	Selected
10	2	47	Pesticide	Parasite	3	0	1	Selected
10	2	47	Pesticide	Parasite	4	0	1	Selected
10	2	47	Pesticide	Parasite	5	0	1	Selected
10	2	47	Pesticide	Parasite	6	0	1	Selected
10	2	47	Pesticide	Parasite	7	0	1	Selected
10	2	47	Pesticide	Parasite	8	0	1	Selected
10	2	47	Pesticide	Parasite	9	0	1	Selected
10	2	47	Pesticide	Parasite	10	0	1	Selected
12	1	31	Control	Parasite	1	0	1	Not Selected
12	1	31	Control	Parasite	2	0	1	Selected
12	1	31	Control	Parasite	3	0	1	Selected
12	1	31	Control	Parasite	4	0	1	Selected
12	1	31	Control	Parasite	5	0	1	Selected
12	1	31	Control	Parasite	6	0	1	Selected
12	1	31	Control	Parasite	7	0	1	Selected
12	1	31	Control	Parasite	8	0	1	Selected
12	1	31	Control	Parasite	9	1	1	Selected
12	1	31	Control	Parasite	10	1	1	Selected
15	4	34	Control	Parasite	1	0	1	Not Selected
15	4	34	Control	Parasite	2	0	1	Selected
15	4	34	Control	Parasite	3	1	1	Selected
15	4	34	Control	Parasite	4	1	1	Selected
15	4	34	Control	Parasite	5	1	1	Selected
15	4	34	Control	Parasite	6	1	1	Selected
15	4	34	Control	Parasite	7	0	1	Selected
15	4	34	Control	Parasite	8	1	1	Selected
15	4	34	Control	Parasite	9	1	1	Selected
15	4	34	Control	Parasite	10	0	1	Selected
16	5	35	Control	Parasite	1	0	1	Not Selected
16	5	35	Control	Parasite	2	0	1	Selected
16	5	35	Control	Parasite	3	1	1	Selected
16	5	35	Control	Parasite	4	1	1	Selected
16	5	35	Control	Parasite	5	0	1	Selected
16	5	35	Control	Parasite	6	1	1	Selected
16	5	35	Control	Parasite	7	0	1	Selected
16	5	35	Control	Parasite	8	0	1	Selected
16	5	35	Control	Parasite	9	1	1	Selected
16	5	35	Control	Parasite	10	0	1	Selected
17	6	36	Control	Parasite	1	0	1	Not Selected
17	6	36	Control	Parasite	2	0	1	Selected
17	6	36	Control	Parasite	3	1	1	Selected
17	6	36	Control	Parasite	4	1	1	Selected
17	6	36	Control	Parasite	5	1	1	Selected
17	6	36	Control	Parasite	6	1	1	Selected
17	6	36	Control	Parasite	7	1	1	Selected
17	6	36	Control	Parasite	8	0	1	Selected
17	6	36	Control	Parasite	9	1	1	Selected
17	6	36	Control	Parasite	10	0	1	Selected
19	5	50	Pesticide	Parasite	1	0	1	Not Selected
19	5	50	Pesticide	Parasite	2	1	1	Selected
19	5	50	Pesticide	Parasite	3	1	1	Selected
19	5	50	Pesticide	Parasite	4	1	1	Selected
19	5	50	Pesticide	Parasite	5	1	1	Selected
19	5	50	Pesticide	Parasite	6	1	1	Selected
19	5	50	Pesticide	Parasite	7	1	1	Selected
19	5	50	Pesticide	Parasite	8	1	1	Selected
19	5	50	Pesticide	Parasite	9	1	1	Selected
19	5	50	Pesticide	Parasite	10	1	1	Selected
23	7	7	Control	Control	1	0	1	Not Selected
23	7	7	Control	Control	2	1	1	Selected
23	7	7	Control	Control	3	1	1	Selected
23	7	7	Control	Control	4	1	1	Selected
23	7	7	Control	Control	5	1	1	Selected
23	7	7	Control	Control	6	1	1	Selected
23	7	7	Control	Control	7	1	1	Selected
23	7	7	Control	Control	8	1	1	Selected
23	7	7	Control	Control	9	1	1	Selected
23	7	7	Control	Control	10	1	1	Selected
24	4	19	Pesticide	Control	1	0	1	Not Selected
24	4	19	Pesticide	Control	2	0	1	Selected
24	4	19	Pesticide	Control	3	1	1	Selected
24	4	19	Pesticide	Control	4	1	1	Selected
24	4	19	Pesticide	Control	5	1	1	Selected
24	4	19	Pesticide	Control	6	1	1	Selected
24	4	19	Pesticide	Control	7	1	1	Selected
24	4	19	Pesticide	Control	8	1	1	Selected
24	4	19	Pesticide	Control	9	1	1	Selected
24	4	19	Pesticide	Control	10	1	1	Selected
25	5	20	Pesticide	Control	1	0	1	Not Selected
25	5	20	Pesticide	Control	2	0	1	Selected
25	5	20	Pesticide	Control	3	0	1	Selected
25	5	20	Pesticide	Control	4	0	1	Selected
25	5	20	Pesticide	Control	5	1	1	Selected
25	5	20	Pesticide	Control	6	0	1	Selected
25	5	20	Pesticide	Control	7	0	1	Selected
25	5	20	Pesticide	Control	8	1	1	Selected
25	5	20	Pesticide	Control	9	0	1	Selected
25	5	20	Pesticide	Control	10	1	1	Selected
27	8	53	Pesticide	Parasite	1	0	1	Not Selected
27	8	53	Pesticide	Parasite	2	0	0	Selected
27	8	53	Pesticide	Parasite	3	0	0	Selected
27	8	53	Pesticide	Parasite	4	0	1	Selected
27	8	53	Pesticide	Parasite	5	1	1	Selected
27	8	53	Pesticide	Parasite	6	1	1	Selected
27	8	53	Pesticide	Parasite	7	1	1	Selected
27	8	53	Pesticide	Parasite	8	1	1	Selected
27	8	53	Pesticide	Parasite	9	1	1	Selected
27	8	53	Pesticide	Parasite	10	1	1	Selected
28	9	54	Pesticide	Parasite	1	0	1	Not Selected
28	9	54	Pesticide	Parasite	2	0	0	Selected
28	9	54	Pesticide	Parasite	3	0	0	Selected
28	9	54	Pesticide	Parasite	4	0	1	Selected
28	9	54	Pesticide	Parasite	5	0	1	Selected
28	9	54	Pesticide	Parasite	6	0	1	Selected
28	9	54	Pesticide	Parasite	7	0	1	Selected
28	9	54	Pesticide	Parasite	8	1	1	Selected
28	9	54	Pesticide	Parasite	9	0	1	Selected
28	9	54	Pesticide	Parasite	10	0	1	Selected
29	11	55	Pesticide	Parasite	1	0	0	Not Selected
29	11	55	Pesticide	Parasite	2	0	0	Selected
29	11	55	Pesticide	Parasite	3	0	1	Selected
29	11	55	Pesticide	Parasite	4	0	0	Selected
29	11	55	Pesticide	Parasite	5	0	0	Selected
29	11	55	Pesticide	Parasite	6	0	0	Selected
29	11	55	Pesticide	Parasite	7	0	1	Selected
29	11	55	Pesticide	Parasite	8	0	1	Selected
29	11	55	Pesticide	Parasite	9	0	1	Selected
29	11	55	Pesticide	Parasite	10	0	1	Selected
31	7	37	Control	Parasite	1	0	1	Not Selected
31	7	37	Control	Parasite	2	0	1	Selected
31	7	37	Control	Parasite	3	0	1	Selected
31	7	37	Control	Parasite	4	0	1	Selected
31	7	37	Control	Parasite	5	1	1	Selected
31	7	37	Control	Parasite	6	1	1	Selected
31	7	37	Control	Parasite	7	1	1	Selected
31	7	37	Control	Parasite	8	1	1	Selected
31	7	37	Control	Parasite	9	1	1	Selected
31	7	37	Control	Parasite	10	1	1	Selected
32	8	38	Control	Parasite	1	0	1	Not Selected
32	8	38	Control	Parasite	2	0	1	Selected
32	8	38	Control	Parasite	3	0	1	Selected
32	8	38	Control	Parasite	4	0	1	Selected
32	8	38	Control	Parasite	5	0	1	Selected
32	8	38	Control	Parasite	6	0	1	Selected
32	8	38	Control	Parasite	7	0	1	Selected
32	8	38	Control	Parasite	8	0	1	Selected
32	8	38	Control	Parasite	9	0	1	Selected
32	8	38	Control	Parasite	10	0	1	Selected
34	11	40	Control	Parasite	1	0	1	Not Selected
34	11	40	Control	Parasite	2	0	1	Selected
34	11	40	Control	Parasite	3	0	1	Selected
34	11	40	Control	Parasite	4	0	1	Selected
34	11	40	Control	Parasite	5	1	1	Selected
34	11	40	Control	Parasite	6	1	1	Selected
34	11	40	Control	Parasite	7	1	1	Selected
34	11	40	Control	Parasite	8	1	1	Selected
34	11	40	Control	Parasite	9	1	1	Selected
34	11	40	Control	Parasite	10	1	1	Selected
35	7	22	Pesticide	Control	1	0	1	Not Selected
35	7	22	Pesticide	Control	2	0	1	Selected
35	7	22	Pesticide	Control	3	1	1	Selected
35	7	22	Pesticide	Control	4	1	1	Selected
35	7	22	Pesticide	Control	5	1	1	Selected
35	7	22	Pesticide	Control	6	1	1	Selected
35	7	22	Pesticide	Control	7	1	1	Selected
35	7	22	Pesticide	Control	8	0	1	Selected
35	7	22	Pesticide	Control	9	1	1	Selected
35	7	22	Pesticide	Control	10	0	1	Selected
36	8	23	Pesticide	Control	1	0	1	Not Selected
36	8	23	Pesticide	Control	2	0	0	Selected
36	8	23	Pesticide	Control	3	0	1	Selected
36	8	23	Pesticide	Control	4	0	1	Selected
36	8	23	Pesticide	Control	5	0	1	Selected
36	8	23	Pesticide	Control	6	0	1	Selected
36	8	23	Pesticide	Control	7	0	1	Selected
36	8	23	Pesticide	Control	8	1	1	Selected
36	8	23	Pesticide	Control	9	0	1	Selected
36	8	23	Pesticide	Control	10	1	1	Selected
38	8	8	Control	Control	1	0	1	Not Selected
38	8	8	Control	Control	2	0	1	Selected
38	8	8	Control	Control	3	0	1	Selected
38	8	8	Control	Control	4	0	1	Selected
38	8	8	Control	Control	5	0	1	Selected
38	8	8	Control	Control	6	1	1	Selected
38	8	8	Control	Control	7	0	1	Selected
38	8	8	Control	Control	8	1	1	Selected
38	8	8	Control	Control	9	0	1	Selected
38	8	8	Control	Control	10	0	1	Selected
39	9	9	Control	Control	1	0	0	Not Selected
39	9	9	Control	Control	2	0	0	Selected
39	9	9	Control	Control	3	0	1	Selected
39	9	9	Control	Control	4	0	0	Selected
39	9	9	Control	Control	5	0	1	Selected
39	9	9	Control	Control	6	0	1	Selected
39	9	9	Control	Control	7	0	1	Selected
39	9	9	Control	Control	8	1	1	Selected
39	9	9	Control	Control	9	1	1	Selected
39	9	9	Control	Control	10	1	1	Selected
40	11	10	Control	Control	1	0	1	Not Selected
40	11	10	Control	Control	2	0	1	Selected
40	11	10	Control	Control	3	0	1	Selected
40	11	10	Control	Control	4	0	1	Selected
40	11	10	Control	Control	5	0	1	Selected
40	11	10	Control	Control	6	0	1	Selected
40	11	10	Control	Control	7	0	0	Selected
40	11	10	Control	Control	8	0	1	Selected
40	11	10	Control	Control	9	0	1	Selected
40	11	10	Control	Control	10	0	1	Selected
41	12	11	Control	Control	1	0	1	Not Selected
41	12	11	Control	Control	2	0	1	Selected
41	12	11	Control	Control	3	0	1	Selected
41	12	11	Control	Control	4	0	1	Selected
41	12	11	Control	Control	5	0	1	Selected
41	12	11	Control	Control	6	0	0	Selected
41	12	11	Control	Control	7	0	1	Selected
41	12	11	Control	Control	8	0	0	Selected
41	12	11	Control	Control	9	0	1	Selected
41	12	11	Control	Control	10	1	1	Selected
43	1	1	Control	Control	1	0	1	Not Selected
43	1	1	Control	Control	2	0	1	Selected
43	1	1	Control	Control	3	1	1	Selected
43	1	1	Control	Control	4	0	1	Selected
43	1	1	Control	Control	5	1	1	Selected
43	1	1	Control	Control	6	1	1	Selected
43	1	1	Control	Control	7	1	1	Selected
43	1	1	Control	Control	8	1	1	Selected
43	1	1	Control	Control	9	1	1	Selected
43	1	1	Control	Control	10	1	1	Selected
45	11	25	Pesticide	Control	1	0	0	Not Selected
45	11	25	Pesticide	Control	2	0	1	Selected
45	11	25	Pesticide	Control	3	0	1	Selected
45	11	25	Pesticide	Control	4	0	1	Selected
45	11	25	Pesticide	Control	5	1	1	Selected
45	11	25	Pesticide	Control	6	1	1	Selected
45	11	25	Pesticide	Control	7	1	1	Selected
45	11	25	Pesticide	Control	8	1	1	Selected
45	11	25	Pesticide	Control	9	1	1	Selected
45	11	25	Pesticide	Control	10	1	1	Selected
47	13	27	Pesticide	Control	1	0	1	Not Selected
47	13	27	Pesticide	Control	2	0	0	Selected
47	13	27	Pesticide	Control	3	0	1	Selected
47	13	27	Pesticide	Control	4	1	1	Selected
47	13	27	Pesticide	Control	5	1	1	Selected
47	13	27	Pesticide	Control	6	1	1	Selected
47	13	27	Pesticide	Control	7	1	1	Selected
47	13	27	Pesticide	Control	8	1	1	Selected
47	13	27	Pesticide	Control	9	1	1	Selected
47	13	27	Pesticide	Control	10	1	1	Selected
51	3	33	Control	Parasite	1	0	0	Not Selected
51	3	33	Control	Parasite	2	0	0	Selected
51	3	33	Control	Parasite	3	0	1	Selected
51	3	33	Control	Parasite	4	0	1	Selected
51	3	33	Control	Parasite	5	0	1	Selected
51	3	33	Control	Parasite	6	0	1	Selected
51	3	33	Control	Parasite	7	0	1	Selected
51	3	33	Control	Parasite	8	0	1	Selected
51	3	33	Control	Parasite	9	1	1	Selected
51	3	33	Control	Parasite	10	0	1	Selected
56	15	14	Control	Control	1	0	0	Not Selected
56	15	14	Control	Control	2	0	1	Selected
56	15	14	Control	Control	3	0	1	Selected
56	15	14	Control	Control	4	0	1	Selected
56	15	14	Control	Control	5	0	1	Selected
56	15	14	Control	Control	6	0	0	Selected
56	15	14	Control	Control	7	0	1	Selected
56	15	14	Control	Control	8	0	1	Selected
56	15	14	Control	Control	9	0	1	Selected
56	15	14	Control	Control	10	0	1	Selected
59	14	28	Pesticide	Control	1	0	0	Not Selected
59	14	28	Pesticide	Control	2	0	1	Selected
59	14	28	Pesticide	Control	3	0	0	Selected
59	14	28	Pesticide	Control	4	0	1	Selected
59	14	28	Pesticide	Control	5	0	1	Selected
59	14	28	Pesticide	Control	6	0	1	Selected
59	14	28	Pesticide	Control	7	0	1	Selected
59	14	28	Pesticide	Control	8	0	1	Selected
59	14	28	Pesticide	Control	9	0	1	Selected
59	14	28	Pesticide	Control	10	0	1	Selected
61	16	30	Pesticide	Control	1	0	1	Not Selected
61	16	30	Pesticide	Control	2	0	1	Selected
61	16	30	Pesticide	Control	3	0	1	Selected
61	16	30	Pesticide	Control	4	0	1	Selected
61	16	30	Pesticide	Control	5	0	1	Selected
61	16	30	Pesticide	Control	6	0	1	Selected
61	16	30	Pesticide	Control	7	0	1	Selected
61	16	30	Pesticide	Control	8	0	1	Selected
61	16	30	Pesticide	Control	9	0	1	Selected
61	16	30	Pesticide	Control	10	1	1	Selected
64	13	42	Control	Parasite	1	0	1	Not Selected
64	13	42	Control	Parasite	2	0	1	Selected
64	13	42	Control	Parasite	3	0	1	Selected
64	13	42	Control	Parasite	4	0	0	Selected
64	13	42	Control	Parasite	5	1	1	Selected
64	13	42	Control	Parasite	6	1	1	Selected
64	13	42	Control	Parasite	7	1	1	Selected
64	13	42	Control	Parasite	8	1	1	Selected
64	13	42	Control	Parasite	9	1	1	Selected
64	13	42	Control	Parasite	10	1	1	Selected
65	14	43	Control	Parasite	1	0	0	Not Selected
65	14	43	Control	Parasite	2	0	1	Selected
65	14	43	Control	Parasite	3	0	1	Selected
65	14	43	Control	Parasite	4	0	1	Selected
65	14	43	Control	Parasite	5	0	1	Selected
65	14	43	Control	Parasite	6	0	1	Selected
65	14	43	Control	Parasite	7	1	1	Selected
65	14	43	Control	Parasite	8	1	1	Selected
65	14	43	Control	Parasite	9	1	1	Selected
65	14	43	Control	Parasite	10	1	1	Selected
66	12	56	Pesticide	Parasite	1	0	0	Not Selected
66	12	56	Pesticide	Parasite	2	0	0	Selected
66	12	56	Pesticide	Parasite	3	0	1	Selected
66	12	56	Pesticide	Parasite	4	0	1	Selected
66	12	56	Pesticide	Parasite	5	0	0	Selected
66	12	56	Pesticide	Parasite	6	0	1	Selected
66	12	56	Pesticide	Parasite	7	0	1	Selected
66	12	56	Pesticide	Parasite	8	0	0	Selected
66	12	56	Pesticide	Parasite	9	0	0	Selected
66	12	56	Pesticide	Parasite	10	0	0	Selected
68	14	58	Pesticide	Parasite	1	0	1	Not Selected
68	14	58	Pesticide	Parasite	2	0	1	Selected
68	14	58	Pesticide	Parasite	3	0	1	Selected
68	14	58	Pesticide	Parasite	4	0	1	Selected
68	14	58	Pesticide	Parasite	5	0	1	Selected
68	14	58	Pesticide	Parasite	6	0	1	Selected
68	14	58	Pesticide	Parasite	7	0	1	Selected
68	14	58	Pesticide	Parasite	8	0	1	Selected
68	14	58	Pesticide	Parasite	9	1	1	Selected
68	14	58	Pesticide	Parasite	10	1	1	Selected
69	15	59	Pesticide	Parasite	1	0	1	Not Selected
69	15	59	Pesticide	Parasite	2	0	1	Selected
69	15	59	Pesticide	Parasite	3	0	1	Selected
69	15	59	Pesticide	Parasite	4	1	1	Selected
69	15	59	Pesticide	Parasite	5	1	1	Selected
69	15	59	Pesticide	Parasite	6	1	1	Selected
69	15	59	Pesticide	Parasite	7	1	1	Selected
69	15	59	Pesticide	Parasite	8	1	1	Selected
69	15	59	Pesticide	Parasite	9	1	1	Selected
69	15	59	Pesticide	Parasite	10	1	1	Selected
72	6	51	Pesticide	Parasite	1	0	0	Not Selected
72	6	51	Pesticide	Parasite	2	0	1	Selected
72	6	51	Pesticide	Parasite	3	0	1	Selected
72	6	51	Pesticide	Parasite	4	0	1	Selected
72	6	51	Pesticide	Parasite	5	0	1	Selected
72	6	51	Pesticide	Parasite	6	0	1	Selected
72	6	51	Pesticide	Parasite	7	0	1	Selected
72	6	51	Pesticide	Parasite	8	0	1	Selected
72	6	51	Pesticide	Parasite	9	0	1	Selected
72	6	51	Pesticide	Parasite	10	0	1	Selected
73	15	44	Control	Parasite	1	0	1	Not Selected
73	15	44	Control	Parasite	2	0	1	Selected
73	15	44	Control	Parasite	3	1	1	Selected
73	15	44	Control	Parasite	4	1	1	Selected
73	15	44	Control	Parasite	5	1	1	Selected
73	15	44	Control	Parasite	6	1	1	Selected
73	15	44	Control	Parasite	7	1	1	Selected
73	15	44	Control	Parasite	8	1	1	Selected
73	15	44	Control	Parasite	9	1	1	Selected
73	15	44	Control	Parasite	10	1	1	Selected
76	5	35	Control	Parasite	1	0	1	Not Selected
76	5	35	Control	Parasite	2	0	1	Selected
76	5	35	Control	Parasite	3	0	1	Selected
76	5	35	Control	Parasite	4	0	1	Selected
76	5	35	Control	Parasite	5	0	1	Selected
76	5	35	Control	Parasite	6	0	1	Selected
76	5	35	Control	Parasite	7	0	1	Selected
76	5	35	Control	Parasite	8	0	1	Selected
76	5	35	Control	Parasite	9	0	1	Selected
76	5	35	Control	Parasite	10	0	1	Selected
80	2	17	Pesticide	Control	1	0	1	Not Selected
80	2	17	Pesticide	Control	2	0	1	Selected
80	2	17	Pesticide	Control	3	0	1	Selected
80	2	17	Pesticide	Control	4	0	1	Selected
80	2	17	Pesticide	Control	5	0	1	Selected
80	2	17	Pesticide	Control	6	1	1	Selected
80	2	17	Pesticide	Control	7	0	1	Selected
80	2	17	Pesticide	Control	8	0	1	Selected
80	2	17	Pesticide	Control	9	0	1	Selected
80	2	17	Pesticide	Control	10	0	1	Selected
81	3	18	Pesticide	Control	1	0	1	Not Selected
81	3	18	Pesticide	Control	2	0	1	Selected
81	3	18	Pesticide	Control	3	0	1	Selected
81	3	18	Pesticide	Control	4	0	1	Selected
81	3	18	Pesticide	Control	5	0	1	Selected
81	3	18	Pesticide	Control	6	0	1	Selected
81	3	18	Pesticide	Control	7	0	1	Selected
81	3	18	Pesticide	Control	8	0	1	Selected
81	3	18	Pesticide	Control	9	0	1	Selected
81	3	18	Pesticide	Control	10	0	1	Selected
83	7	52	Pesticide	Parasite	1	0	0	Not Selected
83	7	52	Pesticide	Parasite	2	0	1	Selected
83	7	52	Pesticide	Parasite	3	0	1	Selected
83	7	52	Pesticide	Parasite	4	0	1	Selected
83	7	52	Pesticide	Parasite	5	0	1	Selected
83	7	52	Pesticide	Parasite	6	1	1	Selected
83	7	52	Pesticide	Parasite	7	0	1	Selected
83	7	52	Pesticide	Parasite	8	1	1	Selected
83	7	52	Pesticide	Parasite	9	1	1	Selected
83	7	52	Pesticide	Parasite	10	1	1	Selected
86	11	55	Pesticide	Parasite	1	0	0	Not Selected
86	11	55	Pesticide	Parasite	2	0	0	Selected
86	11	55	Pesticide	Parasite	3	0	1	Selected
86	11	55	Pesticide	Parasite	4	0	0	Selected
86	11	55	Pesticide	Parasite	5	0	0	Selected
86	11	55	Pesticide	Parasite	6	0	1	Selected
86	11	55	Pesticide	Parasite	7	0	1	Selected
86	11	55	Pesticide	Parasite	8	0	1	Selected
86	11	55	Pesticide	Parasite	9	0	1	Selected
86	11	55	Pesticide	Parasite	10	0	1	Selected
88	7	37	Control	Parasite	1	0	1	Not Selected
88	7	37	Control	Parasite	2	0	1	Selected
88	7	37	Control	Parasite	3	1	1	Selected
88	7	37	Control	Parasite	4	0	1	Selected
88	7	37	Control	Parasite	5	1	1	Selected
88	7	37	Control	Parasite	6	1	1	Selected
88	7	37	Control	Parasite	7	1	1	Selected
88	7	37	Control	Parasite	8	1	1	Selected
88	7	37	Control	Parasite	9	1	1	Selected
88	7	37	Control	Parasite	10	1	1	Selected
89	8	38	Control	Parasite	1	0	1	Not Selected
89	8	38	Control	Parasite	2	0	1	Selected
89	8	38	Control	Parasite	3	0	1	Selected
89	8	38	Control	Parasite	4	0	1	Selected
89	8	38	Control	Parasite	5	0	1	Selected
89	8	38	Control	Parasite	6	0	1	Selected
89	8	38	Control	Parasite	7	0	1	Selected
89	8	38	Control	Parasite	8	0	1	Selected
89	8	38	Control	Parasite	9	0	1	Selected
89	8	38	Control	Parasite	10	0	1	Selected
90	9	39	Control	Parasite	1	0	0	Not Selected
90	9	39	Control	Parasite	2	0	0	Selected
90	9	39	Control	Parasite	3	0	1	Selected
90	9	39	Control	Parasite	4	0	0	Selected
90	9	39	Control	Parasite	5	0	1	Selected
90	9	39	Control	Parasite	6	0	1	Selected
90	9	39	Control	Parasite	7	0	1	Selected
90	9	39	Control	Parasite	8	0	0	Selected
90	9	39	Control	Parasite	9	0	0	Selected
90	9	39	Control	Parasite	10	0	0	Selected
96	8	8	Control	Control	1	0	1	Not Selected
96	8	8	Control	Control	2	0	1	Selected
96	8	8	Control	Control	3	0	1	Selected
96	8	8	Control	Control	4	0	1	Selected
96	8	8	Control	Control	5	0	1	Selected
96	8	8	Control	Control	6	0	1	Selected
96	8	8	Control	Control	7	0	1	Selected
96	8	8	Control	Control	8	1	1	Selected
96	8	8	Control	Control	9	1	1	Selected
96	8	8	Control	Control	10	0	1	Selected
100	13	12	Control	Control	1	0	1	Not Selected
100	13	12	Control	Control	2	0	1	Selected
100	13	12	Control	Control	3	0	1	Selected
100	13	12	Control	Control	4	0	1	Selected
100	13	12	Control	Control	5	0	1	Selected
100	13	12	Control	Control	6	1	1	Selected
100	13	12	Control	Control	7	0	1	Selected
100	13	12	Control	Control	8	1	1	Selected
100	13	12	Control	Control	9	0	1	Selected
100	13	12	Control	Control	10	1	1	Selected
101	14	13	Control	Control	1	0	0	Not Selected
101	14	13	Control	Control	2	0	1	Selected
101	14	13	Control	Control	3	0	1	Selected
101	14	13	Control	Control	4	0	1	Selected
101	14	13	Control	Control	5	0	1	Selected
101	14	13	Control	Control	6	0	1	Selected
101	14	13	Control	Control	7	0	1	Selected
101	14	13	Control	Control	8	0	1	Selected
101	14	13	Control	Control	9	0	1	Selected
101	14	13	Control	Control	10	0	1	Selected
105	13	27	Pesticide	Control	1	0	1	Not Selected
105	13	27	Pesticide	Control	2	0	1	Selected
105	13	27	Pesticide	Control	3	1	1	Selected
105	13	27	Pesticide	Control	4	1	1	Selected
105	13	27	Pesticide	Control	5	1	1	Selected
105	13	27	Pesticide	Control	6	1	1	Selected
105	13	27	Pesticide	Control	7	1	1	Selected
105	13	27	Pesticide	Control	8	1	1	Selected
105	13	27	Pesticide	Control	9	1	1	Selected
105	13	27	Pesticide	Control	10	1	1	Selected
106	14	28	Pesticide	Control	1	0	1	Not Selected
106	14	28	Pesticide	Control	2	0	1	Selected
106	14	28	Pesticide	Control	3	0	1	Selected
106	14	28	Pesticide	Control	4	0	1	Selected
106	14	28	Pesticide	Control	5	0	1	Selected
106	14	28	Pesticide	Control	6	1	1	Selected
106	14	28	Pesticide	Control	7	0	1	Selected
106	14	28	Pesticide	Control	8	1	1	Selected
106	14	28	Pesticide	Control	9	1	1	Selected
106	14	28	Pesticide	Control	10	0	1	Selected
108	12	41	Control	Parasite	1	0	1	Not Selected
108	12	41	Control	Parasite	2	0	1	Selected
108	12	41	Control	Parasite	3	1	1	Selected
108	12	41	Control	Parasite	4	1	1	Selected
108	12	41	Control	Parasite	5	1	1	Selected
108	12	41	Control	Parasite	6	1	1	Selected
108	12	41	Control	Parasite	7	1	1	Selected
108	12	41	Control	Parasite	8	1	1	Selected
108	12	41	Control	Parasite	9	1	1	Selected
108	12	41	Control	Parasite	10	1	1	Selected
109	13	42	Control	Parasite	1	0	1	Not Selected
109	13	42	Control	Parasite	2	0	1	Selected
109	13	42	Control	Parasite	3	0	1	Selected
109	13	42	Control	Parasite	4	0	1	Selected
109	13	42	Control	Parasite	5	0	1	Selected
109	13	42	Control	Parasite	6	0	1	Selected
109	13	42	Control	Parasite	7	1	1	Selected
109	13	42	Control	Parasite	8	1	1	Selected
109	13	42	Control	Parasite	9	0	1	Selected
109	13	42	Control	Parasite	10	1	1	Selected
112	13	57	Pesticide	Parasite	1	0	1	Not Selected
112	13	57	Pesticide	Parasite	2	0	1	Selected
112	13	57	Pesticide	Parasite	3	1	1	Selected
112	13	57	Pesticide	Parasite	4	1	1	Selected
112	13	57	Pesticide	Parasite	5	1	1	Selected
112	13	57	Pesticide	Parasite	6	0	1	Selected
112	13	57	Pesticide	Parasite	7	1	1	Selected
112	13	57	Pesticide	Parasite	8	1	1	Selected
112	13	57	Pesticide	Parasite	9	1	1	Selected
112	13	57	Pesticide	Parasite	10	1	1	Selected
113	14	58	Pesticide	Parasite	1	0	1	Not Selected
113	14	58	Pesticide	Parasite	2	0	1	Selected
113	14	58	Pesticide	Parasite	3	0	1	Selected
113	14	58	Pesticide	Parasite	4	1	1	Selected
113	14	58	Pesticide	Parasite	5	1	1	Selected
113	14	58	Pesticide	Parasite	6	1	1	Selected
113	14	58	Pesticide	Parasite	7	1	1	Selected
113	14	58	Pesticide	Parasite	8	1	1	Selected
113	14	58	Pesticide	Parasite	9	1	1	Selected
113	14	58	Pesticide	Parasite	10	1	1	Selected
117	2	17	Pesticide	Control	1	0	1	Not Selected
117	2	17	Pesticide	Control	2	0	1	Selected
117	2	17	Pesticide	Control	3	0	1	Selected
117	2	17	Pesticide	Control	4	0	1	Selected
117	2	17	Pesticide	Control	5	1	1	Selected
117	2	17	Pesticide	Control	6	0	1	Selected
117	2	17	Pesticide	Control	7	0	1	Selected
117	2	17	Pesticide	Control	8	0	1	Selected
117	2	17	Pesticide	Control	9	1	1	Selected
117	2	17	Pesticide	Control	10	1	1	Selected
119	16	15	Control	Control	1	0	0	Not Selected
119	16	15	Control	Control	2	0	1	Selected
119	16	15	Control	Control	3	0	1	Selected
119	16	15	Control	Control	4	0	1	Selected
119	16	15	Control	Control	5	0	1	Selected
119	16	15	Control	Control	6	0	1	Selected
119	16	15	Control	Control	7	0	1	Selected
119	16	15	Control	Control	8	1	1	Selected
119	16	15	Control	Control	9	0	1	Selected
119	16	15	Control	Control	10	0	0	Selected
120	1	1	Control	Control	1	0	1	Not Selected
120	1	1	Control	Control	2	0	1	Selected
120	1	1	Control	Control	3	0	1	Selected
120	1	1	Control	Control	4	0	1	Selected
120	1	1	Control	Control	5	1	1	Selected
120	1	1	Control	Control	6	1	1	Selected
120	1	1	Control	Control	7	1	1	Selected
120	1	1	Control	Control	8	1	1	Selected
120	1	1	Control	Control	9	1	1	Selected
120	1	1	Control	Control	10	1	1	Selected
121	5	5	Control	Control	1	0	0	Not Selected
121	5	5	Control	Control	2	0	1	Selected
121	5	5	Control	Control	3	0	0	Selected
121	5	5	Control	Control	4	0	1	Selected
121	5	5	Control	Control	5	0	1	Selected
121	5	5	Control	Control	6	1	1	Selected
121	5	5	Control	Control	7	1	1	Selected
121	5	5	Control	Control	8	1	1	Selected
121	5	5	Control	Control	9	1	1	Selected
121	5	5	Control	Control	10	0	1	Selected
127	16	60	Pesticide	Parasite	1	0	1	Not Selected
127	16	60	Pesticide	Parasite	2	0	0	Selected
127	16	60	Pesticide	Parasite	3	0	1	Selected
127	16	60	Pesticide	Parasite	4	0	1	Selected
127	16	60	Pesticide	Parasite	5	0	1	Selected
127	16	60	Pesticide	Parasite	6	1	1	Selected
127	16	60	Pesticide	Parasite	7	1	1	Selected
127	16	60	Pesticide	Parasite	8	1	1	Selected
127	16	60	Pesticide	Parasite	9	1	1	Selected
127	16	60	Pesticide	Parasite	10	1	1	Selected
128	5	50	Pesticide	Parasite	1	0	1	Not Selected
128	5	50	Pesticide	Parasite	2	0	1	Selected
128	5	50	Pesticide	Parasite	3	0	1	Selected
128	5	50	Pesticide	Parasite	4	0	1	Selected
128	5	50	Pesticide	Parasite	5	0	1	Selected
128	5	50	Pesticide	Parasite	6	1	1	Selected
128	5	50	Pesticide	Parasite	7	0	1	Selected
128	5	50	Pesticide	Parasite	8	1	1	Selected
128	5	50	Pesticide	Parasite	9	0	1	Selected
128	5	50	Pesticide	Parasite	10	0	1	Selected
129	6	51	Pesticide	Parasite	1	0	1	Not Selected
129	6	51	Pesticide	Parasite	2	0	1	Selected
129	6	51	Pesticide	Parasite	3	0	1	Selected
129	6	51	Pesticide	Parasite	4	0	0	Selected
129	6	51	Pesticide	Parasite	5	0	1	Selected
129	6	51	Pesticide	Parasite	6	1	1	Selected
129	6	51	Pesticide	Parasite	7	1	1	Selected
129	6	51	Pesticide	Parasite	8	1	1	Selected
129	6	51	Pesticide	Parasite	9	1	1	Selected
129	6	51	Pesticide	Parasite	10	1	1	Selected
132	11	40	Control	Parasite	1	0	1	Not Selected
132	11	40	Control	Parasite	2	0	1	Selected
132	11	40	Control	Parasite	3	0	1	Selected
132	11	40	Control	Parasite	4	0	1	Selected
132	11	40	Control	Parasite	5	0	1	Selected
132	11	40	Control	Parasite	6	0	1	Selected
132	11	40	Control	Parasite	7	0	1	Selected
132	11	40	Control	Parasite	8	0	1	Selected
132	11	40	Control	Parasite	9	0	1	Selected
132	11	40	Control	Parasite	10	0	1	Selected
135	8	53	Pesticide	Parasite	1	0	1	Not Selected
135	8	53	Pesticide	Parasite	2	0	1	Selected
135	8	53	Pesticide	Parasite	3	0	1	Selected
135	8	53	Pesticide	Parasite	4	0	1	Selected
135	8	53	Pesticide	Parasite	5	0	1	Selected
135	8	53	Pesticide	Parasite	6	0	1	Selected
135	8	53	Pesticide	Parasite	7	0	1	Selected
135	8	53	Pesticide	Parasite	8	1	1	Selected
135	8	53	Pesticide	Parasite	9	0	1	Selected
135	8	53	Pesticide	Parasite	10	0	1	Selected
137	12	56	Pesticide	Parasite	1	0	0	Not Selected
137	12	56	Pesticide	Parasite	2	0	0	Selected
137	12	56	Pesticide	Parasite	3	0	0	Selected
137	12	56	Pesticide	Parasite	4	0	1	Selected
137	12	56	Pesticide	Parasite	5	0	1	Selected
137	12	56	Pesticide	Parasite	6	0	1	Selected
137	12	56	Pesticide	Parasite	7	0	1	Selected
137	12	56	Pesticide	Parasite	8	0	1	Selected
137	12	56	Pesticide	Parasite	9	0	1	Selected
137	12	56	Pesticide	Parasite	10	0	1	Selected
138	13	57	Pesticide	Parasite	1	0	1	Not Selected
138	13	57	Pesticide	Parasite	2	0	1	Selected
138	13	57	Pesticide	Parasite	3	0	1	Selected
138	13	57	Pesticide	Parasite	4	1	1	Selected
138	13	57	Pesticide	Parasite	5	1	1	Selected
138	13	57	Pesticide	Parasite	6	0	1	Selected
138	13	57	Pesticide	Parasite	7	1	1	Selected
138	13	57	Pesticide	Parasite	8	1	1	Selected
138	13	57	Pesticide	Parasite	9	1	1	Selected
138	13	57	Pesticide	Parasite	10	1	1	Selected
139	3	18	Pesticide	Control	1	0	1	Not Selected
139	3	18	Pesticide	Control	2	0	1	Selected
139	3	18	Pesticide	Control	3	0	1	Selected
139	3	18	Pesticide	Control	4	1	1	Selected
139	3	18	Pesticide	Control	5	1	1	Selected
139	3	18	Pesticide	Control	6	1	1	Selected
139	3	18	Pesticide	Control	7	1	1	Selected
139	3	18	Pesticide	Control	8	1	1	Selected
139	3	18	Pesticide	Control	9	1	1	Selected
139	3	18	Pesticide	Control	10	1	1	Selected
141	5	20	Pesticide	Control	1	0	1	Not Selected
141	5	20	Pesticide	Control	2	1	1	Selected
141	5	20	Pesticide	Control	3	1	1	Selected
141	5	20	Pesticide	Control	4	1	1	Selected
141	5	20	Pesticide	Control	5	1	1	Selected
141	5	20	Pesticide	Control	6	1	1	Selected
141	5	20	Pesticide	Control	7	1	1	Selected
141	5	20	Pesticide	Control	8	1	1	Selected
141	5	20	Pesticide	Control	9	1	1	Selected
141	5	20	Pesticide	Control	10	1	1	Selected
143	7	7	Control	Control	1	0	1	Not Selected
143	7	7	Control	Control	2	0	1	Selected
143	7	7	Control	Control	3	1	1	Selected
143	7	7	Control	Control	4	1	1	Selected
143	7	7	Control	Control	5	1	1	Selected
143	7	7	Control	Control	6	1	1	Selected
143	7	7	Control	Control	7	1	1	Selected
143	7	7	Control	Control	8	1	1	Selected
143	7	7	Control	Control	9	1	1	Selected
143	7	7	Control	Control	10	1	1	Selected
145	11	10	Control	Control	1	0	1	Not Selected
145	11	10	Control	Control	2	0	1	Selected
145	11	10	Control	Control	3	0	1	Selected
145	11	10	Control	Control	4	1	1	Selected
145	11	10	Control	Control	5	1	1	Selected
145	11	10	Control	Control	6	0	1	Selected
145	11	10	Control	Control	7	0	1	Selected
145	11	10	Control	Control	8	1	1	Selected
145	11	10	Control	Control	9	0	1	Selected
145	11	10	Control	Control	10	0	1	Selected
146	12	11	Control	Control	1	0	1	Not Selected
146	12	11	Control	Control	2	0	1	Selected
146	12	11	Control	Control	3	1	1	Selected
146	12	11	Control	Control	4	1	1	Selected
146	12	11	Control	Control	5	1	1	Selected
146	12	11	Control	Control	6	1	1	Selected
146	12	11	Control	Control	7	1	1	Selected
146	12	11	Control	Control	8	1	1	Selected
146	12	11	Control	Control	9	0	1	Selected
146	12	11	Control	Control	10	1	1	Selected
148	3	3	Control	Control	1	0	1	Not Selected
148	3	3	Control	Control	2	0	1	Selected
148	3	3	Control	Control	3	0	1	Selected
148	3	3	Control	Control	4	1	1	Selected
148	3	3	Control	Control	5	1	1	Selected
148	3	3	Control	Control	6	0	1	Selected
148	3	3	Control	Control	7	1	1	Selected
148	3	3	Control	Control	8	1	1	Selected
148	3	3	Control	Control	9	1	1	Selected
148	3	3	Control	Control	10	1	1	Selected
153	12	26	Pesticide	Control	1	0	1	Not Selected
153	12	26	Pesticide	Control	2	0	1	Selected
153	12	26	Pesticide	Control	3	1	1	Selected
153	12	26	Pesticide	Control	4	0	1	Selected
153	12	26	Pesticide	Control	5	0	1	Selected
153	12	26	Pesticide	Control	6	1	1	Selected
153	12	26	Pesticide	Control	7	1	1	Selected
153	12	26	Pesticide	Control	8	1	1	Selected
153	12	26	Pesticide	Control	9	1	1	Selected
153	12	26	Pesticide	Control	10	1	1	Selected
154	15	29	Pesticide	Control	1	0	0	Not Selected
154	15	29	Pesticide	Control	2	0	1	Selected
154	15	29	Pesticide	Control	3	0	1	Selected
154	15	29	Pesticide	Control	4	0	0	Selected
154	15	29	Pesticide	Control	5	1	1	Selected
154	15	29	Pesticide	Control	6	1	1	Selected
154	15	29	Pesticide	Control	7	1	1	Selected
154	15	29	Pesticide	Control	8	1	1	Selected
154	15	29	Pesticide	Control	9	1	1	Selected
154	15	29	Pesticide	Control	10	1	1	Selected
156	9	39	Control	Parasite	1	0	1	Not Selected
156	9	39	Control	Parasite	2	0	1	Selected
156	9	39	Control	Parasite	3	0	1	Selected
156	9	39	Control	Parasite	4	0	0	Selected
156	9	39	Control	Parasite	5	1	1	Selected
156	9	39	Control	Parasite	6	1	1	Selected
156	9	39	Control	Parasite	7	1	1	Selected
156	9	39	Control	Parasite	8	0	0	Selected
156	9	39	Control	Parasite	9	1	1	Selected
156	9	39	Control	Parasite	10	1	1	Selected
157	15	44	Control	Parasite	1	0	1	Not Selected
157	15	44	Control	Parasite	2	0	1	Selected
157	15	44	Control	Parasite	3	0	1	Selected
157	15	44	Control	Parasite	4	0	1	Selected
157	15	44	Control	Parasite	5	0	1	Selected
157	15	44	Control	Parasite	6	0	1	Selected
157	15	44	Control	Parasite	7	1	1	Selected
157	15	44	Control	Parasite	8	1	1	Selected
157	15	44	Control	Parasite	9	1	1	Selected
157	15	44	Control	Parasite	10	1	1	Selected
158	16	45	Control	Parasite	1	0	1	Not Selected
158	16	45	Control	Parasite	2	0	1	Selected
158	16	45	Control	Parasite	3	0	1	Selected
158	16	45	Control	Parasite	4	0	1	Selected
158	16	45	Control	Parasite	5	1	1	Selected
158	16	45	Control	Parasite	6	1	1	Selected
158	16	45	Control	Parasite	7	1	1	Selected
158	16	45	Control	Parasite	8	1	1	Selected
158	16	45	Control	Parasite	9	1	1	Selected
158	16	45	Control	Parasite	10	1	1	Selected
159	2	47	Pesticide	Parasite	1	0	1	Not Selected
159	2	47	Pesticide	Parasite	2	0	1	Selected
159	2	47	Pesticide	Parasite	3	1	1	Selected
159	2	47	Pesticide	Parasite	4	1	1	Selected
159	2	47	Pesticide	Parasite	5	1	1	Selected
159	2	47	Pesticide	Parasite	6	1	1	Selected
159	2	47	Pesticide	Parasite	7	1	1	Selected
159	2	47	Pesticide	Parasite	8	1	1	Selected
159	2	47	Pesticide	Parasite	9	1	1	Selected
159	2	47	Pesticide	Parasite	10	1	1	Selected
161	15	59	Pesticide	Parasite	1	0	1	Not Selected
161	15	59	Pesticide	Parasite	2	0	1	Selected
161	15	59	Pesticide	Parasite	3	0	1	Selected
161	15	59	Pesticide	Parasite	4	0	1	Selected
161	15	59	Pesticide	Parasite	5	1	1	Selected
161	15	59	Pesticide	Parasite	6	1	1	Selected
161	15	59	Pesticide	Parasite	7	1	1	Selected
161	15	59	Pesticide	Parasite	8	1	1	Selected
161	15	59	Pesticide	Parasite	9	0	1	Selected
161	15	59	Pesticide	Parasite	10	1	1	Selected
162	16	60	Pesticide	Parasite	1	0	1	Not Selected
162	16	60	Pesticide	Parasite	2	0	1	Selected
162	16	60	Pesticide	Parasite	3	0	1	Selected
162	16	60	Pesticide	Parasite	4	0	1	Selected
162	16	60	Pesticide	Parasite	5	1	1	Selected
162	16	60	Pesticide	Parasite	6	0	1	Selected
162	16	60	Pesticide	Parasite	7	0	1	Selected
162	16	60	Pesticide	Parasite	8	1	1	Selected
162	16	60	Pesticide	Parasite	9	0	1	Selected
162	16	60	Pesticide	Parasite	10	1	1	Selected
163	1	46	Pesticide	Parasite	1	0	1	Not Selected
163	1	46	Pesticide	Parasite	2	0	1	Selected
163	1	46	Pesticide	Parasite	3	0	0	Selected
163	1	46	Pesticide	Parasite	4	0	0	Selected
163	1	46	Pesticide	Parasite	5	0	1	Selected
163	1	46	Pesticide	Parasite	6	0	1	Selected
163	1	46	Pesticide	Parasite	7	0	1	Selected
163	1	46	Pesticide	Parasite	8	1	1	Selected
163	1	46	Pesticide	Parasite	9	1	1	Selected
163	1	46	Pesticide	Parasite	10	0	1	Selected
165	11	55	Pesticide	Parasite	1	0	1	Not Selected
165	11	55	Pesticide	Parasite	2	0	1	Selected
165	11	55	Pesticide	Parasite	3	0	1	Selected
165	11	55	Pesticide	Parasite	4	0	1	Selected
165	11	55	Pesticide	Parasite	5	0	1	Selected
165	11	55	Pesticide	Parasite	6	1	1	Selected
165	11	55	Pesticide	Parasite	7	1	1	Selected
165	11	55	Pesticide	Parasite	8	1	1	Selected
165	11	55	Pesticide	Parasite	9	1	1	Selected
165	11	55	Pesticide	Parasite	10	1	1	Selected
166	14	58	Pesticide	Parasite	1	0	1	Not Selected
166	14	58	Pesticide	Parasite	2	0	1	Selected
166	14	58	Pesticide	Parasite	3	0	1	Selected
166	14	58	Pesticide	Parasite	4	0	1	Selected
166	14	58	Pesticide	Parasite	5	0	1	Selected
166	14	58	Pesticide	Parasite	6	0	1	Selected
166	14	58	Pesticide	Parasite	7	0	1	Selected
166	14	58	Pesticide	Parasite	8	0	1	Selected
166	14	58	Pesticide	Parasite	9	1	1	Selected
166	14	58	Pesticide	Parasite	10	1	1	Selected
167	1	31	Control	Parasite	1	0	1	Not Selected
167	1	31	Control	Parasite	2	0	1	Selected
167	1	31	Control	Parasite	3	0	1	Selected
167	1	31	Control	Parasite	4	0	1	Selected
167	1	31	Control	Parasite	5	0	1	Selected
167	1	31	Control	Parasite	6	0	1	Selected
167	1	31	Control	Parasite	7	0	1	Selected
167	1	31	Control	Parasite	8	1	1	Selected
167	1	31	Control	Parasite	9	0	1	Selected
167	1	31	Control	Parasite	10	1	1	Selected
168	5	35	Control	Parasite	1	0	1	Not Selected
168	5	35	Control	Parasite	2	0	0	Selected
168	5	35	Control	Parasite	3	0	0	Selected
168	5	35	Control	Parasite	4	0	1	Selected
168	5	35	Control	Parasite	5	0	1	Selected
168	5	35	Control	Parasite	6	0	1	Selected
168	5	35	Control	Parasite	7	0	1	Selected
168	5	35	Control	Parasite	8	1	1	Selected
168	5	35	Control	Parasite	9	0	1	Selected
168	5	35	Control	Parasite	10	0	1	Selected
169	7	37	Control	Parasite	1	0	1	Not Selected
169	7	37	Control	Parasite	2	0	1	Selected
169	7	37	Control	Parasite	3	0	1	Selected
169	7	37	Control	Parasite	4	0	1	Selected
169	7	37	Control	Parasite	5	0	1	Selected
169	7	37	Control	Parasite	6	1	1	Selected
169	7	37	Control	Parasite	7	0	1	Selected
169	7	37	Control	Parasite	8	0	1	Selected
169	7	37	Control	Parasite	9	1	1	Selected
169	7	37	Control	Parasite	10	1	1	Selected
170	8	38	Control	Parasite	1	0	1	Not Selected
170	8	38	Control	Parasite	2	0	1	Selected
170	8	38	Control	Parasite	3	0	1	Selected
170	8	38	Control	Parasite	4	0	1	Selected
170	8	38	Control	Parasite	5	0	1	Selected
170	8	38	Control	Parasite	6	0	1	Selected
170	8	38	Control	Parasite	7	0	1	Selected
170	8	38	Control	Parasite	8	0	1	Selected
170	8	38	Control	Parasite	9	0	1	Selected
170	8	38	Control	Parasite	10	0	1	Selected
171	13	42	Control	Parasite	1	0	1	Not Selected
171	13	42	Control	Parasite	2	0	1	Selected
171	13	42	Control	Parasite	3	0	1	Selected
171	13	42	Control	Parasite	4	0	1	Selected
171	13	42	Control	Parasite	5	1	1	Selected
171	13	42	Control	Parasite	6	1	1	Selected
171	13	42	Control	Parasite	7	1	1	Selected
171	13	42	Control	Parasite	8	1	1	Selected
171	13	42	Control	Parasite	9	1	1	Selected
171	13	42	Control	Parasite	10	1	1	Selected
172	4	4	Control	Control	1	0	1	Not Selected
172	4	4	Control	Control	2	0	1	Selected
172	4	4	Control	Control	3	0	1	Selected
172	4	4	Control	Control	4	0	1	Selected
172	4	4	Control	Control	5	0	1	Selected
172	4	4	Control	Control	6	0	1	Selected
172	4	4	Control	Control	7	1	1	Selected
172	4	4	Control	Control	8	0	1	Selected
172	4	4	Control	Control	9	1	1	Selected
172	4	4	Control	Control	10	1	1	Selected
173	8	8	Control	Control	1	0	1	Not Selected
173	8	8	Control	Control	2	0	1	Selected
173	8	8	Control	Control	3	0	1	Selected
173	8	8	Control	Control	4	0	1	Selected
173	8	8	Control	Control	5	0	1	Selected
173	8	8	Control	Control	6	0	1	Selected
173	8	8	Control	Control	7	1	1	Selected
173	8	8	Control	Control	8	1	1	Selected
173	8	8	Control	Control	9	0	1	Selected
173	8	8	Control	Control	10	0	1	Selected
177	11	25	Pesticide	Control	1	0	1	Not Selected
177	11	25	Pesticide	Control	2	0	1	Selected
177	11	25	Pesticide	Control	3	1	1	Selected
177	11	25	Pesticide	Control	4	1	1	Selected
177	11	25	Pesticide	Control	5	1	1	Selected
177	11	25	Pesticide	Control	6	0	0	Selected
177	11	25	Pesticide	Control	7	1	1	Selected
177	11	25	Pesticide	Control	8	0	1	Selected
177	11	25	Pesticide	Control	9	0	1	Selected
177	11	25	Pesticide	Control	10	1	1	Selected
178	13	27	Pesticide	Control	1	0	1	Not Selected
178	13	27	Pesticide	Control	2	0	1	Selected
178	13	27	Pesticide	Control	3	0	1	Selected
178	13	27	Pesticide	Control	4	0	1	Selected
178	13	27	Pesticide	Control	5	0	1	Selected
178	13	27	Pesticide	Control	6	0	1	Selected
178	13	27	Pesticide	Control	7	0	1	Selected
178	13	27	Pesticide	Control	8	0	1	Selected
178	13	27	Pesticide	Control	9	0	1	Selected
178	13	27	Pesticide	Control	10	1	1	Selected
179	14	28	Pesticide	Control	1	0	1	Not Selected
179	14	28	Pesticide	Control	2	0	1	Selected
179	14	28	Pesticide	Control	3	0	1	Selected
179	14	28	Pesticide	Control	4	1	1	Selected
179	14	28	Pesticide	Control	5	0	1	Selected
179	14	28	Pesticide	Control	6	0	1	Selected
179	14	28	Pesticide	Control	7	0	1	Selected
179	14	28	Pesticide	Control	8	0	1	Selected
179	14	28	Pesticide	Control	9	0	1	Selected
179	14	28	Pesticide	Control	10	1	1	Selected
180	16	30	Pesticide	Control	1	0	1	Not Selected
180	16	30	Pesticide	Control	2	0	1	Selected
180	16	30	Pesticide	Control	3	0	0	Selected
180	16	30	Pesticide	Control	4	0	1	Selected
180	16	30	Pesticide	Control	5	1	1	Selected
180	16	30	Pesticide	Control	6	0	0	Selected
180	16	30	Pesticide	Control	7	1	1	Selected
180	16	30	Pesticide	Control	8	0	1	Selected
180	16	30	Pesticide	Control	9	1	1	Selected
180	16	30	Pesticide	Control	10	0	1	Selected
