# Supplementary material for: No effect of low-level chronic neonicotinoid exposure on bumblebee learning and fecundity
Source: PeerJ. 2016 Mar 22;4:e1808. doi: 10.7717/peerj.1808 (PMC4806594; doi:10.7717/peerj.1808)
Supplement: Supplemental Information 1 [file peerj-04-1808-s001.zip › Piiroinenetal_ReadMe.txt]

Piiroinen et al. 
No effect of low-level chronic neonicotinoid exposure on bumblebee learning and fecundity 

DATASET	Microcol_Data_Fecundity
Nest	Queenright bumblebee nest Id
Microcol	Bumblebee worker microcolony Id
Pesticide	Pesticide treatment
Parasite	Parasite treatment
Eggs	Number of eggs at the end of the experiment
Larvae	Number of larvae at the end of the experiment
Pupae	Number of pupaes at the end of the experiment
Total_Males Total number of males emered by the end of the experiment
Total_fecundity	Total number of eggs, larvae, pupae and males

DATASET	Microcol_Data_SugarCollection
Nest	Queenright bumblebee nest Id
Microcol	Bumblebee worker microcolony Id
Pesticide	Pesticide treatment
Parasite	Parasite treatment
Day	Measurement day after the start of the pesticide treatment
Sucr_consumed_g	Sugar water collected (g)
Sucr_consumed_perday_worker	Sugar water collected (g) per day per worker bee
No_Alive_workers	Number of alive workers
filter_$	Sugar collection data on days 27, 30 and 33 were excluded from analysis due to emergence of males

DATASET	Data_All_Survival
Nest	Queenright bumblebee nest Id
Microcol	Bumblebee worker microcolony Id
Ind		Bumblebee worker Id
Pesticide	Pesticide treatment
Parasite	Parasite treatment
PER_no_yes	Worker included in the PER assay or not
Survival	Survival of worker at the end of the experiment

DATASET	PER_Data_FinalAcquisition_NOCS_Mem
Nest	Queenright bumblebee nest Id
Microcol	Bumblebee worker microcolony Id
Id	Bumblebee worker Id
Pesticide	Pesticide treatment
Parasite	Parasite treatment
PER_Success_Compl	Whether a bee succesfully completed PER training
Reason_PER_failure	Reason for the failure in PER training
Prob_Ext_motivation_test	Whether bees extended its proboscis in the motivation test
CS_1	Proboscis extension response to the conditioned stimulus (CS=odour) 
CS_2
CS_3
CS_4
CS_5
CS_6
CS_7
CS_8
CS_9
CS_10
CS_only	Proboscis extension response to CS in the final level of learning acquisition
CS_mem	Proboscis extension response to CS in the memory test 
US_1	Proboscis extension response to the unconditioned stimulus (US=sugar) 
US_2
US_3
US_4
US_5
US_6
US_7
US_8
US_9
US_10
US_only	Proboscis extension response to US in the final level of learning acquisition
US_mem	Proboscis extension response to US in the memory test
NO_US	Number of positive PER responses to the US
NO_CS	Number of positive PER responses to the CS
Notes_PER
filter_CSonly_NO_CS	Bees that did not succesfully complete PER training were excluded from the analyses
filter_Mem_test	Bees that did not response to the US at the memory test were excluded from the analysis

DATASET	Per_Data_LearningPerformance
Id	Bumblebee worker Id
Nest	Queenright bumblebee nest Id
Microcol	Bumblebee worker microcolony Id
Pesticide	Pesticide treatment
Parasite	Parasite treatment
Trial_No	The number of paired CS-US conditioning trial
CS	Proboscis extension response to the conditioned stimulus (CS=odour) 
US	Proboscis extension response to the unconditioned stimulus (US=sugar) 
filter_$	The first CS-US conditioning trial was excluded from the analysis to improve model fit
